# Supplementary material for: Review of the Neotropical genus Rhyncholepta with descriptions of three new species-group taxa (Hemiptera, Heteroptera, Pentatomidae)
Source: Zookeys. 2018 Nov 15;(796):347–95. doi: 10.3897/zookeys.796.22517 (PMC6284112; doi:10.3897/zookeys.796.22517)
Supplement: XML Treatment for Rhyncholepta [file zookeys.796.22517-treatment1.xml]

<!DOCTYPE tp:taxon-treatment
  PUBLIC "-//TaxonX//DTD Taxonomic Treatment Publishing DTD v0 20100105//EN" "tax-treatment-NSO.dtd">
<tp:taxon-treatment xmlns:tp="http://www.plazi.org/taxpub"><tp:treatment-meta><kwd-group><label>Taxon classification</label><kwd><named-content xmlns:xlink="http://www.w3.org/1999/xlink" content-type="kingdom">Animalia</named-content></kwd><kwd><named-content xmlns:xlink="http://www.w3.org/1999/xlink" content-type="order">ORDO</named-content></kwd><kwd><named-content xmlns:xlink="http://www.w3.org/1999/xlink" content-type="family">FAMILIA</named-content></kwd></kwd-group><mixed-citation publication-type="journal"><person-group><name><surname>Kment</surname><given-names>Petr</given-names></name><name><surname>Eger</surname><given-names>Joe E.</given-names></name><name><surname>Rider3</surname><given-names>Jr. David A.</given-names></name></person-group><article-title>Review of the Neotropical genus <italic><tp:taxon-name><tp:taxon-name-part taxon-name-part-type="genus" reg="Rhyncholepta">Rhyncholepta</tp:taxon-name-part></tp:taxon-name></italic> with descriptions of three new species-group taxa (<tp:taxon-name><tp:taxon-name-part taxon-name-part-type="order">Hemiptera</tp:taxon-name-part></tp:taxon-name>, <tp:taxon-name><tp:taxon-name-part taxon-name-part-type="suborder">Heteroptera</tp:taxon-name-part></tp:taxon-name>, <tp:taxon-name><tp:taxon-name-part taxon-name-part-type="family">Pentatomidae</tp:taxon-name-part></tp:taxon-name>)</article-title><source>Zookeys</source><day>15</day><month>11</month><year>2018</year><volume>2018</volume><issue>796</issue><fpage>347</fpage><lpage>395</lpage><pub-id pub-id-type="doi">10.3897/zookeys.796.22517</pub-id></mixed-citation></tp:treatment-meta><tp:nomenclature><tp:taxon-name>
            <tp:taxon-name-part taxon-name-part-type="genus" reg="Rhyncholepta">Rhyncholepta</tp:taxon-name-part>
          </tp:taxon-name><tp:taxon-authority>Bergroth, 1911</tp:taxon-authority><tp:nomenclature-citation-list><tp:nomenclature-citation><tp:taxon-name>
                <tp:taxon-name-part taxon-name-part-type="genus" reg="Rhyncholepta">Rhyncholepta</tp:taxon-name-part>
              </tp:taxon-name><comment>Bergroth, 1911: 120–121 (description, differential diagnosis). Type species: <tp:taxon-name><tp:taxon-name-part taxon-name-part-type="genus" reg="Rhyncholepta">Rhyncholepta</tp:taxon-name-part><tp:taxon-name-part taxon-name-part-type="species" reg="grandicallosa">grandicallosa</tp:taxon-name-part></tp:taxon-name> Bergroth, 1911, by monotypy.</comment></tp:nomenclature-citation><tp:nomenclature-citation><tp:taxon-name>
                <tp:taxon-name-part taxon-name-part-type="genus" reg="Rhyncholepta">Rhyncholepta</tp:taxon-name-part>
              </tp:taxon-name><comment>: <xref ref-type="bibr" rid="B4">Becker and Grazia-Vieira (1971)</xref>: 391–393 (redescription, taxonomy, distribution); <xref ref-type="bibr" rid="B25">Rolston (1987)</xref>: 64 (morphology: lack of parameres); <xref ref-type="bibr" rid="B10">Froeschner (1999)</xref>: 185 (checklist); <xref ref-type="bibr" rid="B31">Torres Gutiérrez (2005)</xref>: 70–71, 84, 95: fig. 4.42, 109, 114–115, 118 (diagnosis, key to genera, distribution, record, habitus photo); <xref ref-type="bibr" rid="B15">Greve et al. (2013)</xref>: 2, 3, 5, 12: fig. 4L, 14, 16: fig. 64 (cladistic analysis, morphology of male genitalia); <xref ref-type="bibr" rid="B7">Cambra et al. (2018)</xref>: 13, 17: fig. 37 (list, habitus photo); <xref ref-type="bibr" rid="B24">Rider et al. (2018)</xref>: 66, 81, 110, 190: fig. 2.21 (tribal placement).</comment></tp:nomenclature-citation></tp:nomenclature-citation-list></tp:nomenclature><tp:treatment-sec sec-type="redescription" id="SECID0E3JAE"><title>Redescription.</title><p><bold><italic>Coloration.</italic></bold> Dorsal surface of body (Figs <xref ref-type="fig" rid="F1">1</xref>, <xref ref-type="fig" rid="F1">3</xref>, <xref ref-type="fig" rid="F2">5–8</xref>) reddish to reddish brown with large callosities on anterolateral region of pronotum and anterolateral angles of scutellum, small callosity at apex of scutellum, and entire connexiva yellowish (in living specimens phosphorous greenish yellow); impunctate spot on corium appears more or less yellowish red according to specimen. Dorso- and ventrolateral margins of mandibular plates each with a narrow black stripe, head along inner margin of compound eyes with fine black line in some specimens. Scutellum ante-apically with black V-shaped spot which may be reduced to a small black dot on each side of the apex (Figs <xref ref-type="fig" rid="F4">14–25</xref>). Antennae and legs yellowish (sometimes slightly reddish), apices of basi- and distiflagellum sometimes contrastingly red or brownish. Hypocostal lamina of hemelytron and ventral surface of the body yellowish (Figure <xref ref-type="fig" rid="F1">2</xref>). Apex of rostrum and tarsal claws distally black. Membrane colorless, hyaline, and translucent. Abdominal terga reddish yellow.</p><fig id="F1" position="float" orientation="portrait"><label>Figures 1–4.</label><caption><p>Habitus of <italic><tp:taxon-name><tp:taxon-name-part taxon-name-part-type="genus" reg="Rhyncholepta">Rhyncholepta</tp:taxon-name-part><tp:taxon-name-part taxon-name-part-type="species" reg="grandicallosa">grandicallosa</tp:taxon-name-part><tp:taxon-name-part taxon-name-part-type="subspecies" reg="grandicallosa">grandicallosa</tp:taxon-name-part></tp:taxon-name></italic> Bergroth, 1911. <bold>1</bold> candidate neotype, ♂, French Guiana, Camp Caimans <bold>2</bold> ♀, ventral view, French Guiana, Camp Caimans <bold>3</bold> lectotype, ♀, French Guiana <bold>4</bold> labels of the lectotype. (photographs <bold>1, 2</bold> – P. Kment; <bold>3, 4</bold> – A. Albrecht)</p></caption><graphic xmlns:xlink="http://www.w3.org/1999/xlink" xlink:href="zookeys-796-347-g001.jpg" position="float" orientation="portrait" xlink:type="simple" id="oo_243139.jpg"/></fig><fig id="F2" position="float" orientation="portrait"><label>Figures 5–8.</label><caption><p>Habitus of <italic><tp:taxon-name><tp:taxon-name-part taxon-name-part-type="genus" reg="Rhyncholepta">Rhyncholepta</tp:taxon-name-part></tp:taxon-name></italic> species. <bold>5</bold><italic><tp:taxon-name><tp:taxon-name-part taxon-name-part-type="genus" reg="Rhyncholepta">Rh.</tp:taxon-name-part><tp:taxon-name-part taxon-name-part-type="species" reg="grandicallosa">grandicallosa</tp:taxon-name-part><tp:taxon-name-part taxon-name-part-type="subspecies" reg="centroamericana">centroamericana</tp:taxon-name-part></tp:taxon-name></italic> subsp. n., paratype, ♂, Panama, Pipeline Road <bold>6</bold><italic><tp:taxon-name><tp:taxon-name-part taxon-name-part-type="genus" reg="Rhyncholepta">Rh.</tp:taxon-name-part><tp:taxon-name-part taxon-name-part-type="species" reg="henryi">henryi</tp:taxon-name-part></tp:taxon-name></italic> sp. n., holotype, ♂, French Guiana, Camp Caimans <bold>7</bold><italic><tp:taxon-name><tp:taxon-name-part taxon-name-part-type="genus" reg="Rhyncholepta">Rh.</tp:taxon-name-part><tp:taxon-name-part taxon-name-part-type="species" reg="meinanderi">meinanderi</tp:taxon-name-part></tp:taxon-name></italic> Becker &amp; Grazia-Vieira, 1971, ♂, Ecuador, Arajuno env. <bold>8</bold><italic><tp:taxon-name><tp:taxon-name-part taxon-name-part-type="genus" reg="Rhyncholepta">Rh.</tp:taxon-name-part><tp:taxon-name-part taxon-name-part-type="species" reg="wheeleri">wheeleri</tp:taxon-name-part></tp:taxon-name></italic> sp. n., holotype, ♂, Guyana. (photographs P. Kment)</p></caption><graphic xmlns:xlink="http://www.w3.org/1999/xlink" xlink:href="zookeys-796-347-g002.jpg" position="float" orientation="portrait" xlink:type="simple" id="oo_243140.jpg"/></fig><p><bold><italic>Structure.</italic></bold> Body elongate, deltoid, widest across humeral angles and narrowing anteriad and posteriad (Figs <xref ref-type="fig" rid="F1">1–2</xref>, <xref ref-type="fig" rid="F2">5–7</xref>). Dorsal surface of body slightly convex, venter strongly convex. Body length 11.22–14.00 mm.</p><p><italic>Head</italic> (Figs <xref ref-type="fig" rid="F3">9–11</xref>) roughly triangular, approximately as long as wide across eyes (ca. 1.1 : 1.0), compound eyes large, exceeding head outline laterally by about half their <!--PageBreak-->width, dorsal surface of head flat. Mandibular plates continually narrowing from eyes toward apices, lateral margins slightly concave at midlength and slightly convex in anterior half, surpassing clypeus by about basal width of clypeus but not meeting each other, leaving narrow, V-shaped notch in front of clypeus (Figure <xref ref-type="fig" rid="F3">9</xref>; width of notch varies intraspecifically). Clypeus sharply narrowing in anterior half, apically free but slightly depressed compared to mandibular plates. Ocelli large, posteromedial to compound eyes, distance between ocellus and adjacent compound eye about diameter of ocellus, distance between ocelli about three diameters (Figure <xref ref-type="fig" rid="F3">9</xref>). Antenniferous tubercles (Figs <xref ref-type="fig" rid="F3">9–11</xref>) short, completely visible in dorsal view, without spine or tubercle laterally. Antennae long, surpassing apex of scutellum when folded backwards (Figure <xref ref-type="fig" rid="F2">5</xref>), pentamerous, scape (I) short, reaching ca. apex of head, cylindrical, stout (about twice diameter of basipedicellite), remaining antennomeres slender, narrowly cylindrical, basipedicellite (<abbrev xmlns:xlink="http://www.w3.org/1999/xlink" xlink:title="basipedicellite" id="ABBRID0EYPAE" xlink:type="simple">IIa</abbrev>) longer than scape but about half the length of distipedicellite (<abbrev xmlns:xlink="http://www.w3.org/1999/xlink" xlink:title="distipedicellite" id="ABBRID0E3PAE" xlink:type="simple">IIb</abbrev>), basiflagellum (<abbrev xmlns:xlink="http://www.w3.org/1999/xlink" xlink:title="basiflagellum" id="ABBRID0EAQAE" xlink:type="simple">III</abbrev>) and distiflagellum (<abbrev xmlns:xlink="http://www.w3.org/1999/xlink" xlink:title="distiflagellum" id="ABBRID0EEQAE" xlink:type="simple">IV</abbrev>), all nearly same length (for exact lengths see Table <xref ref-type="table" rid="T1">1</xref>). Joint between basipedicellite and distipedicellite inconspicuous, more or less fused (Figs <xref ref-type="fig" rid="F3">12–13</xref>). Bucculae (Figs <xref ref-type="fig" rid="F3">10–11</xref>) short, low, anteriorly rectangular without spine or produced into a short acutangulate spine (varies intraspecifically), posteriorly reaching about anterior margin of eye, evanescent (Figure <xref ref-type="fig" rid="F3">11</xref>). Apex of rostral segment I slightly surpassing bucculae (Figs <xref ref-type="fig" rid="F3">10–11</xref>), apex of rostrum reaching anterior margin of metacoxae (Figure <xref ref-type="fig" rid="F1">2</xref>); length ratio of rostral segments: II &gt; I = <abbrev xmlns:xlink="http://www.w3.org/1999/xlink" xlink:title="basiflagellum" id="ABBRID0EARAE" xlink:type="simple">III</abbrev> &gt; <abbrev xmlns:xlink="http://www.w3.org/1999/xlink" xlink:title="distiflagellum" id="ABBRID0EERAE" xlink:type="simple">IV</abbrev>, II about twice length of segment <abbrev xmlns:xlink="http://www.w3.org/1999/xlink" xlink:title="distiflagellum" id="ABBRID0EIRAE" xlink:type="simple">IV</abbrev>.</p><table-wrap id="T1" position="float" orientation="portrait"><label>Table 1.</label><caption><p>Measurements of <italic><tp:taxon-name><tp:taxon-name-part taxon-name-part-type="genus" reg="Rhyncholepta">Rhyncholepta</tp:taxon-name-part></tp:taxon-name></italic> species-group taxa.</p></caption><table id="TID0ERTAI" rules="all"><tbody><tr><th rowspan="2" colspan="1">Measurement (mm): median, minimum–maximum, n of specimens</th><th rowspan="1" colspan="2">
                    <italic><tp:taxon-name>
                        <tp:taxon-name-part taxon-name-part-type="genus" reg="Rhyncholepta">Rhyncholepta</tp:taxon-name-part>
                        <tp:taxon-name-part taxon-name-part-type="species" reg="grandicallosa">grandicallosa</tp:taxon-name-part>
                        <tp:taxon-name-part taxon-name-part-type="subspecies" reg="grandicallosa">grandicallosa</tp:taxon-name-part>
                      </tp:taxon-name></italic>
                  </th><th rowspan="1" colspan="2">
                    <italic><tp:taxon-name>
                        <tp:taxon-name-part taxon-name-part-type="genus" reg="Rhyncholepta">Rhyncholepta</tp:taxon-name-part>
                        <tp:taxon-name-part taxon-name-part-type="species" reg="grandicallosa">grandicallosa</tp:taxon-name-part>
                        <tp:taxon-name-part taxon-name-part-type="subspecies" reg="centroamericana">centroamericana</tp:taxon-name-part>
                      </tp:taxon-name></italic>
                  </th><th rowspan="1" colspan="2">
                    <italic><tp:taxon-name>
                        <tp:taxon-name-part taxon-name-part-type="genus" reg="Rhyncholepta">Rhyncholepta</tp:taxon-name-part>
                        <tp:taxon-name-part taxon-name-part-type="species" reg="henryi">henryi</tp:taxon-name-part>
                      </tp:taxon-name></italic>
                  </th><th rowspan="1" colspan="2">
                    <italic><tp:taxon-name>
                        <tp:taxon-name-part taxon-name-part-type="genus" reg="Rhyncholepta">Rhyncholepta</tp:taxon-name-part>
                        <tp:taxon-name-part taxon-name-part-type="species" reg="meinanderi">meinanderi</tp:taxon-name-part>
                      </tp:taxon-name></italic>
                  </th><th rowspan="1" colspan="1">
                    <italic><tp:taxon-name>
                        <tp:taxon-name-part taxon-name-part-type="genus" reg="Rhyncholepta">Rhyncholepta</tp:taxon-name-part>
                        <tp:taxon-name-part taxon-name-part-type="species" reg="wheeleri">wheeleri</tp:taxon-name-part>
                      </tp:taxon-name></italic>
                  </th></tr><tr><th rowspan="1" colspan="1">male</th><th rowspan="1" colspan="1">female</th><th rowspan="1" colspan="1">male</th><th rowspan="1" colspan="1">female</th><th rowspan="1" colspan="1">male</th><th rowspan="1" colspan="1">female</th><th rowspan="1" colspan="1">male</th><th rowspan="1" colspan="1">female</th><th rowspan="1" colspan="1">male</th></tr><tr><td rowspan="3" colspan="1">Total body length</td><td rowspan="1" colspan="1">12.79</td><td rowspan="1" colspan="1">11.95</td><td rowspan="1" colspan="1">12.66</td><td rowspan="1" colspan="1">12.67</td><td rowspan="1" colspan="1">12.18</td><td rowspan="1" colspan="1">12.20</td><td rowspan="1" colspan="1">12.55</td><td rowspan="1" colspan="1">12.50</td><td rowspan="1" colspan="1">13.17</td></tr><tr><td rowspan="1" colspan="1">
                    <bold>11.75–13.30</bold>
                  </td><td rowspan="1" colspan="1">
                    <bold>11.25–12.53</bold>
                  </td><td rowspan="1" colspan="1">
                    <bold>11.22–13.44</bold>
                  </td><td rowspan="1" colspan="1">
                    <bold>11.29–14.00</bold>
                  </td><td rowspan="1" colspan="1">
                    <bold>11.44–12.88</bold>
                  </td><td rowspan="1" colspan="1">
                    <bold>11.70–12.80</bold>
                  </td><td rowspan="1" colspan="1">
                    <bold>12.50–13.90</bold>
                  </td><td rowspan="1" colspan="1">
                    <bold>12.20–13.74</bold>
                  </td><td rowspan="1" colspan="1"/></tr><tr><td rowspan="1" colspan="1">n = 9</td><td rowspan="1" colspan="1">n = 10</td><td rowspan="1" colspan="1">n = 10</td><td rowspan="1" colspan="1">n = 10</td><td rowspan="1" colspan="1">n = 9</td><td rowspan="1" colspan="1">n = 10</td><td rowspan="1" colspan="1">n = 5</td><td rowspan="1" colspan="1">n = 6</td><td rowspan="1" colspan="1">n = 1</td></tr><tr><td rowspan="3" colspan="1">Body length to segment VII</td><td rowspan="1" colspan="1">11.31</td><td rowspan="1" colspan="1">11.19</td><td rowspan="1" colspan="1">10.92</td><td rowspan="1" colspan="1">11.90</td><td rowspan="1" colspan="1">10.78</td><td rowspan="1" colspan="1">11.23</td><td rowspan="1" colspan="1">11.20</td><td rowspan="1" colspan="1">11.25</td><td rowspan="1" colspan="1">–</td></tr><tr><td rowspan="1" colspan="1">
                    <bold>10.50–12.30</bold>
                  </td><td rowspan="1" colspan="1">
                    <bold>10.25–11.70</bold>
                  </td><td rowspan="1" colspan="1">
                    <bold>10.01–11.68</bold>
                  </td><td rowspan="1" colspan="1">
                    <bold>10.61–12.80</bold>
                  </td><td rowspan="1" colspan="1">
                    <bold>10.00–11.24</bold>
                  </td><td rowspan="1" colspan="1">
                    <bold>10.90–11.45</bold>
                  </td><td rowspan="1" colspan="1">
                    <bold>10.70–11.90</bold>
                  </td><td rowspan="1" colspan="1">
                    <bold>10.70–11.40</bold>
                  </td><td rowspan="1" colspan="1"/></tr><tr><td rowspan="1" colspan="1">n = 10</td><td rowspan="1" colspan="1">n = 10</td><td rowspan="1" colspan="1">n = 10</td><td rowspan="1" colspan="1">n = 10</td><td rowspan="1" colspan="1">n = 10</td><td rowspan="1" colspan="1">n = 10</td><td rowspan="1" colspan="1">n = 7</td><td rowspan="1" colspan="1">n = 8</td><td rowspan="1" colspan="1">n = 1</td></tr><tr><td rowspan="3" colspan="1">Head length</td><td rowspan="1" colspan="1">2.41</td><td rowspan="1" colspan="1">2.45</td><td rowspan="1" colspan="1">2.46</td><td rowspan="1" colspan="1">2.55</td><td rowspan="1" colspan="1">2.50</td><td rowspan="1" colspan="1">2.50</td><td rowspan="1" colspan="1">2.48</td><td rowspan="1" colspan="1">2.51</td><td rowspan="1" colspan="1">2.65</td></tr><tr><td rowspan="1" colspan="1">
                    <bold>2.22–2.50</bold>
                  </td><td rowspan="1" colspan="1">
                    <bold>2.30–2.60</bold>
                  </td><td rowspan="1" colspan="1">
                    <bold>2.24–2.70</bold>
                  </td><td rowspan="1" colspan="1">
                    <bold>2.27–2.76</bold>
                  </td><td rowspan="1" colspan="1">
                    <bold>2.34–2.65</bold>
                  </td><td rowspan="1" colspan="1">
                    <bold>2.35–2.64</bold>
                  </td><td rowspan="1" colspan="1">
                    <bold>2.20–2.55</bold>
                  </td><td rowspan="1" colspan="1">
                    <bold>2.35–2.76</bold>
                  </td><td rowspan="1" colspan="1"/></tr><tr><td rowspan="1" colspan="1">n = 10</td><td rowspan="1" colspan="1">n = 10</td><td rowspan="1" colspan="1">n = 10</td><td rowspan="1" colspan="1">n = 10</td><td rowspan="1" colspan="1">n = 10</td><td rowspan="1" colspan="1">n = 10</td><td rowspan="1" colspan="1">n = 7</td><td rowspan="1" colspan="1">n = 10</td><td rowspan="1" colspan="1">n = 1</td></tr><tr><td rowspan="3" colspan="1">Head width</td><td rowspan="1" colspan="1">2.31</td><td rowspan="1" colspan="1">2.30</td><td rowspan="1" colspan="1">2.34</td><td rowspan="1" colspan="1">2.40</td><td rowspan="1" colspan="1">2.35</td><td rowspan="1" colspan="1">2.38</td><td rowspan="1" colspan="1">2.30</td><td rowspan="1" colspan="1">2.34</td><td rowspan="1" colspan="1">2.40</td></tr><tr><td rowspan="1" colspan="1">
                    <bold>2.21–2.37</bold>
                  </td><td rowspan="1" colspan="1">
                    <bold>2.25–2.40</bold>
                  </td><td rowspan="1" colspan="1">
                    <bold>2.12–2.42</bold>
                  </td><td rowspan="1" colspan="1">
                    <bold>2.21–2.53</bold>
                  </td><td rowspan="1" colspan="1">
                    <bold>2.27–2.49</bold>
                  </td><td rowspan="1" colspan="1">
                    <bold>2.30–2.45</bold>
                  </td><td rowspan="1" colspan="1">
                    <bold>2.25–2.45</bold>
                  </td><td rowspan="1" colspan="1">
                    <bold>2.25–2.42</bold>
                  </td><td rowspan="1" colspan="1"/></tr><tr><td rowspan="1" colspan="1">n = 10</td><td rowspan="1" colspan="1">n = 10</td><td rowspan="1" colspan="1">n = 10</td><td rowspan="1" colspan="1">n = 10</td><td rowspan="1" colspan="1">n = 10</td><td rowspan="1" colspan="1">n = 10</td><td rowspan="1" colspan="1">n = 7</td><td rowspan="1" colspan="1">n = 10</td><td rowspan="1" colspan="1">n = 1</td></tr><tr><td rowspan="3" colspan="1">Interocular width</td><td rowspan="1" colspan="1">1.05</td><td rowspan="1" colspan="1">1.05</td><td rowspan="1" colspan="1">1.08</td><td rowspan="1" colspan="1">1.16</td><td rowspan="1" colspan="1">1.12</td><td rowspan="1" colspan="1">1.05</td><td rowspan="1" colspan="1">1.10</td><td rowspan="1" colspan="1">1.10</td><td rowspan="1" colspan="1">1.18</td></tr><tr><td rowspan="1" colspan="1">
                    <bold>0.95–1.16</bold>
                  </td><td rowspan="1" colspan="1">
                    <bold>1.00–1.15</bold>
                  </td><td rowspan="1" colspan="1">
                    <bold>1.04–1.15</bold>
                  </td><td rowspan="1" colspan="1">
                    <bold>1.03–1.21</bold>
                  </td><td rowspan="1" colspan="1">
                    <bold>1.01–1.19</bold>
                  </td><td rowspan="1" colspan="1">
                    <bold>1.00–1.21</bold>
                  </td><td rowspan="1" colspan="1">
                    <bold>1.00–1.14</bold>
                  </td><td rowspan="1" colspan="1">
                    <bold>1.00–1.17</bold>
                  </td><td rowspan="1" colspan="1"/></tr><tr><td rowspan="1" colspan="1">n = 10</td><td rowspan="1" colspan="1">n = 10</td><td rowspan="1" colspan="1">n = 10</td><td rowspan="1" colspan="1">n = 10</td><td rowspan="1" colspan="1">n = 10</td><td rowspan="1" colspan="1">n = 10</td><td rowspan="1" colspan="1">n = 7</td><td rowspan="1" colspan="1">n = 10</td><td rowspan="1" colspan="1">n = 1</td></tr><tr><td rowspan="3" colspan="1">Pronotum length</td><td rowspan="1" colspan="1">2.49</td><td rowspan="1" colspan="1">2.45</td><td rowspan="1" colspan="1">2.50</td><td rowspan="1" colspan="1">2.59</td><td rowspan="1" colspan="1">2.47</td><td rowspan="1" colspan="1">2.45</td><td rowspan="1" colspan="1">2.65</td><td rowspan="1" colspan="1">2.53</td><td rowspan="1" colspan="1">2.65</td></tr><tr><td rowspan="1" colspan="1">
                    <bold>2.35–2.70</bold>
                  </td><td rowspan="1" colspan="1">
                    <bold>2.30–2.65</bold>
                  </td><td rowspan="1" colspan="1">
                    <bold>2.28–2.71</bold>
                  </td><td rowspan="1" colspan="1">
                    <bold>2.36–2.84</bold>
                  </td><td rowspan="1" colspan="1">
                    <bold>2.26–2.65</bold>
                  </td><td rowspan="1" colspan="1">
                    <bold>2.10–2.55</bold>
                  </td><td rowspan="1" colspan="1">
                    <bold>2.51–2.80</bold>
                  </td><td rowspan="1" colspan="1">
                    <bold>2.40–2.70</bold>
                  </td><td rowspan="1" colspan="1"/></tr><tr><td rowspan="1" colspan="1">n = 10</td><td rowspan="1" colspan="1">n = 10</td><td rowspan="1" colspan="1">n = 10</td><td rowspan="1" colspan="1">n = 10</td><td rowspan="1" colspan="1">n = 10</td><td rowspan="1" colspan="1">n = 10</td><td rowspan="1" colspan="1">n = 7</td><td rowspan="1" colspan="1">n = 10</td><td rowspan="1" colspan="1">n = 1</td></tr><tr><td rowspan="3" colspan="1">Pronotum width</td><td rowspan="1" colspan="1">8.36</td><td rowspan="1" colspan="1">7.99</td><td rowspan="1" colspan="1">7.69</td><td rowspan="1" colspan="1">8.00</td><td rowspan="1" colspan="1">7.67</td><td rowspan="1" colspan="1">7.88</td><td rowspan="1" colspan="1">8.80</td><td rowspan="1" colspan="1">8.43</td><td rowspan="1" colspan="1">8.14</td></tr><tr><td rowspan="1" colspan="1">
                    <bold>7.93–8.70</bold>
                  </td><td rowspan="1" colspan="1">
                    <bold>7.75–8.75</bold>
                  </td><td rowspan="1" colspan="1">
                    <bold>6.85–8.24</bold>
                  </td><td rowspan="1" colspan="1">
                    <bold>7.03–8.68</bold>
                  </td><td rowspan="1" colspan="1">
                    <bold>7.53–8.10</bold>
                  </td><td rowspan="1" colspan="1">
                    <bold>7.55–8.10</bold>
                  </td><td rowspan="1" colspan="1">
                    <bold>8.40–9.85</bold>
                  </td><td rowspan="1" colspan="1">
                    <bold>7.85–8.85</bold>
                  </td><td rowspan="1" colspan="1"/></tr><tr><td rowspan="1" colspan="1">n = 10</td><td rowspan="1" colspan="1">n = 10</td><td rowspan="1" colspan="1">n = 10</td><td rowspan="1" colspan="1">n = 10</td><td rowspan="1" colspan="1">n = 10</td><td rowspan="1" colspan="1">n = 10</td><td rowspan="1" colspan="1">n = 7</td><td rowspan="1" colspan="1">n = 10</td><td rowspan="1" colspan="1">n = 1</td></tr><tr><td rowspan="3" colspan="1">Scutellum length</td><td rowspan="1" colspan="1">4.44</td><td rowspan="1" colspan="1">4.26</td><td rowspan="1" colspan="1">4.41</td><td rowspan="1" colspan="1">4.50</td><td rowspan="1" colspan="1">4.26</td><td rowspan="1" colspan="1">4.28</td><td rowspan="1" colspan="1">4.70</td><td rowspan="1" colspan="1">4.45</td><td rowspan="1" colspan="1">4.61</td></tr><tr><td rowspan="1" colspan="1">
                    <bold>4.25–4.75</bold>
                  </td><td rowspan="1" colspan="1">
                    <bold>4.10–4.42</bold>
                  </td><td rowspan="1" colspan="1">
                    <bold>3.97–4.69</bold>
                  </td><td rowspan="1" colspan="1">
                    <bold>4.08–4.85</bold>
                  </td><td rowspan="1" colspan="1">
                    <bold>4.04–4.45</bold>
                  </td><td rowspan="1" colspan="1">
                    <bold>4.05–4.34</bold>
                  </td><td rowspan="1" colspan="1">
                    <bold>4.55–5.01</bold>
                  </td><td rowspan="1" colspan="1">
                    <bold>4.30–4.70</bold>
                  </td><td rowspan="1" colspan="1"/></tr><tr><td rowspan="1" colspan="1">n = 10</td><td rowspan="1" colspan="1">n = 10</td><td rowspan="1" colspan="1">n = 10</td><td rowspan="1" colspan="1">n = 10</td><td rowspan="1" colspan="1">n = 10</td><td rowspan="1" colspan="1">n = 10</td><td rowspan="1" colspan="1">n = 7</td><td rowspan="1" colspan="1">n = 10</td><td rowspan="1" colspan="1">n = 1</td></tr><tr><td rowspan="3" colspan="1">Scutellum width</td><td rowspan="1" colspan="1">3.77</td><td rowspan="1" colspan="1">3.60</td><td rowspan="1" colspan="1">3.73</td><td rowspan="1" colspan="1">3.83</td><td rowspan="1" colspan="1">3.53</td><td rowspan="1" colspan="1">3.70</td><td rowspan="1" colspan="1">3.90</td><td rowspan="1" colspan="1">3.80</td><td rowspan="1" colspan="1">3.73</td></tr><tr><td rowspan="1" colspan="1">
                    <bold>3.53–3.91</bold>
                  </td><td rowspan="1" colspan="1">
                    <bold>3.40–3.93</bold>
                  </td><td rowspan="1" colspan="1">
                    <bold>3.39–3.90</bold>
                  </td><td rowspan="1" colspan="1">
                    <bold>3.44–4.10</bold>
                  </td><td rowspan="1" colspan="1">
                    <bold>3.10–3.69</bold>
                  </td><td rowspan="1" colspan="1">
                    <bold>3.60–3.76</bold>
                  </td><td rowspan="1" colspan="1">
                    <bold>3.80–4.15</bold>
                  </td><td rowspan="1" colspan="1">
                    <bold>3.50–4.00</bold>
                  </td><td rowspan="1" colspan="1"/></tr><tr><td rowspan="1" colspan="1">n = 10</td><td rowspan="1" colspan="1">n = 10</td><td rowspan="1" colspan="1">n = 10</td><td rowspan="1" colspan="1">n = 10</td><td rowspan="1" colspan="1">n = 10</td><td rowspan="1" colspan="1">n = 10</td><td rowspan="1" colspan="1">n = 7</td><td rowspan="1" colspan="1">n = 10</td><td rowspan="1" colspan="1">n = 1</td></tr><tr><td rowspan="3" colspan="1">Scape (I) length</td><td rowspan="1" colspan="1">0.79</td><td rowspan="1" colspan="1">0.75</td><td rowspan="1" colspan="1">0.76</td><td rowspan="1" colspan="1">0.77</td><td rowspan="1" colspan="1">0.79</td><td rowspan="1" colspan="1">0.80</td><td rowspan="1" colspan="1">0.79</td><td rowspan="1" colspan="1">0.78</td><td rowspan="1" colspan="1">0.78</td></tr><tr><td rowspan="1" colspan="1">
                    <bold>0.69–0.87</bold>
                  </td><td rowspan="1" colspan="1">
                    <bold>0.67–0.80</bold>
                  </td><td rowspan="1" colspan="1">
                    <bold>0.56–0.84</bold>
                  </td><td rowspan="1" colspan="1">
                    <bold>0.64–0.84</bold>
                  </td><td rowspan="1" colspan="1">
                    <bold>0.66–0.86</bold>
                  </td><td rowspan="1" colspan="1">
                    <bold>0.63–0.85</bold>
                  </td><td rowspan="1" colspan="1">
                    <bold>0.70–0.90</bold>
                  </td><td rowspan="1" colspan="1">
                    <bold>0.66–0.89</bold>
                  </td><td rowspan="1" colspan="1"/></tr><tr><td rowspan="1" colspan="1">n = 10</td><td rowspan="1" colspan="1">n = 10</td><td rowspan="1" colspan="1">n = 10</td><td rowspan="1" colspan="1">n = 10</td><td rowspan="1" colspan="1">n = 10</td><td rowspan="1" colspan="1">n = 10</td><td rowspan="1" colspan="1">n = 7</td><td rowspan="1" colspan="1">n = 10</td><td rowspan="1" colspan="1">n = 1</td></tr><tr><td rowspan="3" colspan="1">Basipedicellite (<abbrev xmlns:xlink="http://www.w3.org/1999/xlink" xlink:title="basipedicellite" id="ABBRID0EPYAG" xlink:type="simple">IIa</abbrev>) length</td><td rowspan="1" colspan="1">1.25</td><td rowspan="1" colspan="1">1.22</td><td rowspan="1" colspan="1">1.32</td><td rowspan="1" colspan="1">1.33</td><td rowspan="1" colspan="1">1.30</td><td rowspan="1" colspan="1">1.20</td><td rowspan="1" colspan="1">1.30</td><td rowspan="1" colspan="1">1.23</td><td rowspan="1" colspan="1">1.22</td></tr><tr><td rowspan="1" colspan="1">
                    <bold>1.12–1.38</bold>
                  </td><td rowspan="1" colspan="1">
                    <bold>1.14–1.36</bold>
                  </td><td rowspan="1" colspan="1">
                    <bold>1.16–1.43</bold>
                  </td><td rowspan="1" colspan="1">
                    <bold>1.21–1.44</bold>
                  </td><td rowspan="1" colspan="1">
                    <bold>1.08–1.48</bold>
                  </td><td rowspan="1" colspan="1">
                    <bold>1.10–1.25</bold>
                  </td><td rowspan="1" colspan="1">
                    <bold>1.18–1.50</bold>
                  </td><td rowspan="1" colspan="1">
                    <bold>1.15–1.46</bold>
                  </td><td rowspan="1" colspan="1"/></tr><tr><td rowspan="1" colspan="1">n = 10</td><td rowspan="1" colspan="1">n = 10</td><td rowspan="1" colspan="1">n = 10</td><td rowspan="1" colspan="1">n = 10</td><td rowspan="1" colspan="1">n = 10</td><td rowspan="1" colspan="1">n = 10</td><td rowspan="1" colspan="1">n = 7</td><td rowspan="1" colspan="1">n = 10</td><td rowspan="1" colspan="1">n = 1</td></tr><tr><td rowspan="3" colspan="1">Distipedicellite (<abbrev xmlns:xlink="http://www.w3.org/1999/xlink" xlink:title="distipedicellite" id="ABBRID0ED3AG" xlink:type="simple">IIb</abbrev>) length</td><td rowspan="1" colspan="1">2.55</td><td rowspan="1" colspan="1">2.35</td><td rowspan="1" colspan="1">2.50</td><td rowspan="1" colspan="1">2.44</td><td rowspan="1" colspan="1">2.56</td><td rowspan="1" colspan="1">2.55</td><td rowspan="1" colspan="1">2.70</td><td rowspan="1" colspan="1">2.52</td><td rowspan="1" colspan="1">2.63</td></tr><tr><td rowspan="1" colspan="1">
                    <bold>2.38–2.70</bold>
                  </td><td rowspan="1" colspan="1">
                    <bold>2.10–2.40</bold>
                  </td><td rowspan="1" colspan="1">
                    <bold>2.05–2.73</bold>
                  </td><td rowspan="1" colspan="1">
                    <bold>1.95–2.78</bold>
                  </td><td rowspan="1" colspan="1">
                    <bold>2.40–2.80</bold>
                  </td><td rowspan="1" colspan="1">
                    <bold>2.30–2.70</bold>
                  </td><td rowspan="1" colspan="1">
                    <bold>2.60–3.00</bold>
                  </td><td rowspan="1" colspan="1">
                    <bold>2.30–2.82</bold>
                  </td><td rowspan="1" colspan="1"/></tr><tr><td rowspan="1" colspan="1">n = 10</td><td rowspan="1" colspan="1">n = 10</td><td rowspan="1" colspan="1">n = 10</td><td rowspan="1" colspan="1">n = 10</td><td rowspan="1" colspan="1">n = 10</td><td rowspan="1" colspan="1">n = 10</td><td rowspan="1" colspan="1">n = 7</td><td rowspan="1" colspan="1">n = 10</td><td rowspan="1" colspan="1">n = 1</td></tr><tr><td rowspan="3" colspan="1">Basiflagellum (<abbrev xmlns:xlink="http://www.w3.org/1999/xlink" xlink:title="basiflagellum" id="ABBRID0EX6AG" xlink:type="simple">III</abbrev>) length</td><td rowspan="1" colspan="1">3.37</td><td rowspan="1" colspan="1">3.18</td><td rowspan="1" colspan="1">3.06</td><td rowspan="1" colspan="1">3.12</td><td rowspan="1" colspan="1">3.50</td><td rowspan="1" colspan="1">3.50</td><td rowspan="1" colspan="1">3.65</td><td rowspan="1" colspan="1">3.44</td><td rowspan="1" colspan="1">–</td></tr><tr><td rowspan="1" colspan="1">
                    <bold>2.96–3.60</bold>
                  </td><td rowspan="1" colspan="1">
                    <bold>3.05–3.35</bold>
                  </td><td rowspan="1" colspan="1">
                    <bold>2.60–3.44</bold>
                  </td><td rowspan="1" colspan="1">
                    <bold>2.68–3.43</bold>
                  </td><td rowspan="1" colspan="1">
                    <bold>3.20–3.65</bold>
                  </td><td rowspan="1" colspan="1">
                    <bold>3.12–3.70</bold>
                  </td><td rowspan="1" colspan="1">
                    <bold>3.40–3.95</bold>
                  </td><td rowspan="1" colspan="1">
                    <bold>3.25–3.60</bold>
                  </td><td rowspan="1" colspan="1"/></tr><tr><td rowspan="1" colspan="1">n = 10</td><td rowspan="1" colspan="1">n = 9</td><td rowspan="1" colspan="1">n = 10</td><td rowspan="1" colspan="1">n = 8</td><td rowspan="1" colspan="1">n = 10</td><td rowspan="1" colspan="1">n = 10</td><td rowspan="1" colspan="1">n = 7</td><td rowspan="1" colspan="1">n = 8</td><td rowspan="1" colspan="1"/></tr><tr><td rowspan="3" colspan="1">Distiflagellum (<abbrev xmlns:xlink="http://www.w3.org/1999/xlink" xlink:title="distiflagellum" id="ABBRID0ELDBG" xlink:type="simple">IV</abbrev>) length</td><td rowspan="1" colspan="1">2.93</td><td rowspan="1" colspan="1">2.65</td><td rowspan="1" colspan="1">2.58</td><td rowspan="1" colspan="1">2.64</td><td rowspan="1" colspan="1">2.76</td><td rowspan="1" colspan="1">2.95</td><td rowspan="1" colspan="1">3.13</td><td rowspan="1" colspan="1">3.00</td><td rowspan="1" colspan="1">–</td></tr><tr><td rowspan="1" colspan="1">
                    <bold>2.72–2.95</bold>
                  </td><td rowspan="1" colspan="1">
                    <bold>2.60–2.71</bold>
                  </td><td rowspan="1" colspan="1">
                    <bold>1.89–2.78</bold>
                  </td><td rowspan="1" colspan="1">
                    <bold>2.33–2.77</bold>
                  </td><td rowspan="1" colspan="1">
                    <bold>2.67–2.95</bold>
                  </td><td rowspan="1" colspan="1">
                    <bold>2.72–3.15</bold>
                  </td><td rowspan="1" colspan="1">
                    <bold>2.90–3.20</bold>
                  </td><td rowspan="1" colspan="1">
                    <bold>2.80–3.15</bold>
                  </td><td rowspan="1" colspan="1"/></tr><tr><td rowspan="1" colspan="1">n = 7</td><td rowspan="1" colspan="1">n = 5</td><td rowspan="1" colspan="1">n = 8</td><td rowspan="1" colspan="1">n = 7</td><td rowspan="1" colspan="1">n = 5</td><td rowspan="1" colspan="1">n = 9</td><td rowspan="1" colspan="1">n = 6</td><td rowspan="1" colspan="1">n = 7</td><td rowspan="1" colspan="1"/></tr></tbody></table></table-wrap><fig id="F3" position="float" orientation="portrait"><label>Figures 9–13.</label><caption><p>Morphology of <italic><tp:taxon-name><tp:taxon-name-part taxon-name-part-type="genus" reg="Rhyncholepta">Rhyncholepta</tp:taxon-name-part></tp:taxon-name></italic> species. <bold>9, 11–12</bold><italic><tp:taxon-name><tp:taxon-name-part taxon-name-part-type="genus" reg="Rhyncholepta">Rh.</tp:taxon-name-part><tp:taxon-name-part taxon-name-part-type="species" reg="grandicallosa">grandicallosa</tp:taxon-name-part><tp:taxon-name-part taxon-name-part-type="subspecies" reg="grandicallosa">grandicallosa</tp:taxon-name-part></tp:taxon-name></italic> Bergroth, 1911, ♂, French Guiana, Camp Caimans <bold>10, 13</bold><italic><tp:taxon-name><tp:taxon-name-part taxon-name-part-type="genus" reg="Rhyncholepta">Rh.</tp:taxon-name-part><tp:taxon-name-part taxon-name-part-type="species" reg="grandicallosa">grandicallosa</tp:taxon-name-part><tp:taxon-name-part taxon-name-part-type="subspecies" reg="centroamericana">centroamericana</tp:taxon-name-part></tp:taxon-name></italic> subsp. n., paratype, ♂, Costa Rica, Rancho Quemado. <bold>9</bold> head, dorsal view (magnification 37×) <bold>10</bold> head, ventral view (37×); <bold>11</bold> head, lateral view (50×) <bold>12–13</bold> joint between basipedicellite and distipedicellite (<bold>12</bold> lateral view, 300×; <bold>13</bold> ventral view, 300×). Abbreviations: <bold>bu</bold> buccula, <bold><abbrev xmlns:xlink="http://www.w3.org/1999/xlink" xlink:title="basipedicellite" id="ABBRID0E1IBG" xlink:type="simple">IIa</abbrev></bold> basipedicellite, <bold><abbrev xmlns:xlink="http://www.w3.org/1999/xlink" xlink:title="distipedicellite" id="ABBRID0E6IBG" xlink:type="simple">IIb</abbrev></bold> distipedicellite. Scale bars: 0.5 mm (<bold>9–11</bold>); 50 μm (<bold>12–13</bold>). (micrographs P. Kment)</p></caption><graphic xmlns:xlink="http://www.w3.org/1999/xlink" xlink:href="zookeys-796-347-g003.jpg" position="float" orientation="portrait" xlink:type="simple" id="oo_243141.jpg"/></fig><p><italic>Thorax.</italic> Pronotum (Figs <xref ref-type="fig" rid="F1">1</xref>, <xref ref-type="fig" rid="F1">3</xref>, <xref ref-type="fig" rid="F2">5–8</xref>) trapezoid with prominent humeral angles, each bearing a stout, sharp spine directed laterad. Anterior pronotal margin concave to receive postocular portion of head (Figure <xref ref-type="fig" rid="F3">9</xref>); each anterolateral angle nearly rectangular, apically with small rounded tubercle (Figs <xref ref-type="fig" rid="F3">9</xref>, <xref ref-type="fig" rid="F3">11</xref>); anterolateral margins straight, slightly crenulate (Figure <xref ref-type="fig" rid="F3">11</xref>), without emargination or carina; posterolateral margins shallowly sinuate; posterolateral angles obtusangulate; posterior margin straight. Pronotal surface simply convex, anterior to humeral angles, sloping toward head.</p><p>Scutellum (Figs <xref ref-type="fig" rid="F1">1</xref>, <xref ref-type="fig" rid="F1">3</xref>, <xref ref-type="fig" rid="F2">5–8</xref>) longer than wide, triangular, apically acutangulate, surface convex in frenal portion (appearing slightly gibbose near anterolateral callosities), postfrenal portion flat, apex with more or less prominent V-shaped callosity (Figs <xref ref-type="fig" rid="F4">14–25</xref>).</p><fig id="F4" position="float" orientation="portrait"><label>Figures 14–25.</label><caption><p>Apex of scutellum of <italic><tp:taxon-name><tp:taxon-name-part taxon-name-part-type="genus" reg="Rhyncholepta">Rhyncholepta</tp:taxon-name-part></tp:taxon-name></italic> species. <bold>14–18</bold><italic><tp:taxon-name><tp:taxon-name-part taxon-name-part-type="genus" reg="Rhyncholepta">Rh.</tp:taxon-name-part><tp:taxon-name-part taxon-name-part-type="species" reg="grandicallosa">grandicallosa</tp:taxon-name-part><tp:taxon-name-part taxon-name-part-type="subspecies" reg="grandicallosa">grandicallosa</tp:taxon-name-part></tp:taxon-name></italic> Bergroth, 1911: 14 – ♀, lectotype, French Guiana <bold>15</bold> ♂, candidate neotype, French Guiana, Camp Caimans <bold>16</bold> ♂, French Guiana, Camp Voltaire <bold>17–18</bold> French Guiana, Camp Caimans (<bold>17</bold> ♀, <bold>18</bold> ♂). <bold>19–22</bold><italic><tp:taxon-name><tp:taxon-name-part taxon-name-part-type="genus" reg="Rhyncholepta">Rh.</tp:taxon-name-part><tp:taxon-name-part taxon-name-part-type="species" reg="grandicallosa">grandicallosa</tp:taxon-name-part><tp:taxon-name-part taxon-name-part-type="subspecies" reg="centroamericana">centroamericana</tp:taxon-name-part></tp:taxon-name></italic> subsp. n.: <bold>19</bold> ♀, Panama, Barra del Colorado <bold>20</bold> ♀, Costa Rica, Rancho Quemado <bold>21</bold> ♂, Panama, Pipeline Road <bold>22</bold> Guatemala, Firmeza. <bold>23</bold><italic><tp:taxon-name><tp:taxon-name-part taxon-name-part-type="genus" reg="Rhyncholepta">Rh.</tp:taxon-name-part><tp:taxon-name-part taxon-name-part-type="species" reg="henryi">henryi</tp:taxon-name-part></tp:taxon-name></italic> sp. n., holotype, ♂, French Guiana, Camp Caimans. <bold>24</bold><italic><tp:taxon-name><tp:taxon-name-part taxon-name-part-type="genus" reg="Rhyncholepta">Rh.</tp:taxon-name-part><tp:taxon-name-part taxon-name-part-type="species" reg="meinanderi">meinanderi</tp:taxon-name-part></tp:taxon-name></italic> Becker &amp; Grazia-Vieira, 1971, ♂, Ecuador, Arajuno env. <bold>25</bold><italic><tp:taxon-name><tp:taxon-name-part taxon-name-part-type="genus" reg="Rhyncholepta">Rh.</tp:taxon-name-part><tp:taxon-name-part taxon-name-part-type="species" reg="wheeleri">wheeleri</tp:taxon-name-part></tp:taxon-name></italic> sp. n., holotype, ♂, Guyana. (photographs <bold>14</bold> A. Albrecht; <bold>15– 21, 23–25</bold> P. Kment; <bold>22</bold> J.E. Eger)</p></caption><graphic xmlns:xlink="http://www.w3.org/1999/xlink" xlink:href="zookeys-796-347-g004.jpg" position="float" orientation="portrait" xlink:type="simple" id="oo_243143.jpg"/></fig><p>Clavus narrow, anteriorly with maximally 5 rows of punctures, narrowing towards frena (Figs <xref ref-type="fig" rid="F1">1</xref>, <xref ref-type="fig" rid="F2">5</xref>, <xref ref-type="fig" rid="F2">7</xref>). Lateral margins of corium narrowing posteriad. Anterodistal angle of each corium (appearing posterolateral in resting position!) sharply acutangulate, far surpassing apex of scutellum, reaching middle of connexival segment VII (Figs <xref ref-type="fig" rid="F2">5–6</xref>); posterodistal angle rounded, distal (membranal) margin concave (Figs <xref ref-type="fig" rid="F2">5</xref>, <xref ref-type="fig" rid="F2">7</xref>). Membrane surpassing apex of abdomen (about one third of its length), with numerous longitudinal, parallel veins branching from basal transverse vein (Figure <xref ref-type="fig" rid="F2">7</xref>).</p><p>Mesosternum with low median carina, most prominent anteriorly; metasternum hexagonal, flat. Each ostiole between meso- and metacetabulum, small, oval (Figure <xref ref-type="fig" rid="F5">26</xref>), opening posterolaterad (invisible in ventral view); periostiolar depression small (Figure <xref ref-type="fig" rid="F5">27</xref>). Peritreme in form of short groove, slightly curved anterolaterad, apically <!--PageBreak-->rounded and elevated above surrounding pleuron (Figs <xref ref-type="fig" rid="F5">26</xref>, <xref ref-type="fig" rid="F5">27</xref>). Metapleural evaporatoria large, each occupying nearly inner two thirds of metapleuron, laterally emarginated by low sinuate carina (Figure <xref ref-type="fig" rid="F5">26</xref>); mesopleural evaporatoria small, each limited to posterior margin (narrowly reaching posterolateral angle of mesopleuron) and not well delimited (Figure <xref ref-type="fig" rid="F5">26</xref>).</p><fig id="F5" position="float" orientation="portrait"><label>Figures 26–29.</label><caption><p>Morphology of <italic><tp:taxon-name><tp:taxon-name-part taxon-name-part-type="genus" reg="Rhyncholepta">Rhyncholepta</tp:taxon-name-part></tp:taxon-name></italic> species. <bold>26–28</bold><italic><tp:taxon-name><tp:taxon-name-part taxon-name-part-type="genus" reg="Rhyncholepta">Rh.</tp:taxon-name-part><tp:taxon-name-part taxon-name-part-type="species" reg="grandicallosa">grandicallosa</tp:taxon-name-part><tp:taxon-name-part taxon-name-part-type="subspecies" reg="centroamericana">centroamericana</tp:taxon-name-part></tp:taxon-name></italic> subsp. n.: ♂, Costa Rica, Rancho Quemado: <bold>26</bold> external scent efferent system of metathoracic scent gland (magnification 55×) <bold>27</bold> peritreme and ostiole (200×) <bold>28</bold> protarsus, ventral view (70×) <bold>29</bold><italic><tp:taxon-name><tp:taxon-name-part taxon-name-part-type="genus" reg="Rhyncholepta">Rh.</tp:taxon-name-part><tp:taxon-name-part taxon-name-part-type="species" reg="grandicallosa">grandicallosa</tp:taxon-name-part><tp:taxon-name-part taxon-name-part-type="subspecies" reg="grandicallosa">grandicallosa</tp:taxon-name-part></tp:taxon-name></italic> Bergroth, 1911, ♂, French Guiana, Camp Caimans, metatarsus, lateral view (70×). Scale bars: 0.5 mm (<bold>26, 28–29</bold>); 100 μm (<bold>27</bold>). (micrographs: P. Kment)</p></caption><graphic xmlns:xlink="http://www.w3.org/1999/xlink" xlink:href="zookeys-796-347-g005.jpg" position="float" orientation="portrait" xlink:type="simple" id="oo_243144.jpg"/></fig><p>Femora slender, cylindrical (Figure <xref ref-type="fig" rid="F1">2</xref>), with short, stout spine dorsoapically (Figs <xref ref-type="fig" rid="F1">1</xref>, <xref ref-type="fig" rid="F1">2</xref>, <xref ref-type="fig" rid="F2">5–7</xref>), ventral surface unarmed. Tibiae slender, rounded, only slightly flattened dorsoapically, without spines or impressed lines on outer surfaces. Length of tarsal segments I &gt; <abbrev xmlns:xlink="http://www.w3.org/1999/xlink" xlink:title="basiflagellum" id="ABBRID0E6SBG" xlink:type="simple">III</abbrev> &gt; II, I about as long as II and <abbrev xmlns:xlink="http://www.w3.org/1999/xlink" xlink:title="basiflagellum" id="ABBRID0EDTBG" xlink:type="simple">III</abbrev> combined (Figure <xref ref-type="fig" rid="F5">29</xref>).</p><p><italic>Abdomen</italic> with ventral surface regularly convex, without median keel or groove (Figure <xref ref-type="fig" rid="F1">2</xref>). Abdominal segment <abbrev xmlns:xlink="http://www.w3.org/1999/xlink" xlink:title="basiflagellum" id="ABBRID0ETTBG" xlink:type="simple">III</abbrev> anteromedially with low, broadly rounded protuberance not reaching between metacoxae (Figure <xref ref-type="fig" rid="F1">2</xref>). Abdominal segments <abbrev xmlns:xlink="http://www.w3.org/1999/xlink" xlink:title="basiflagellum" id="ABBRID0E2TBG" xlink:type="simple">III</abbrev>–VII with anterior margins convex and posterior margins concave medially, more pronounced posteriad; segment VII anteriorly distinctly produced forwards, longer medially than preceding segments (Figure <xref ref-type="fig" rid="F1">2</xref>). Spiracles concolorous with surrounding abdominal surface, each not surrounded by a callosity. Trichobothria 2 + 2 on each abdominal segment, arranged immediately behind stigma, one on each side.</p><p>Lateral margins of connexivum exposed in dorsal view (Figs <xref ref-type="fig" rid="F1">1</xref>, <xref ref-type="fig" rid="F2">5–7</xref>). Posterolateral angles of connexival segment <abbrev xmlns:xlink="http://www.w3.org/1999/xlink" xlink:title="basiflagellum" id="ABBRID0ENUBG" xlink:type="simple">III</abbrev> rectangular, not produced, posterolateral angles of following segments more prominent, becoming acutangulate on segment VI; posterolateral angles of segment VII acutangulate, distinctly produced posteriad and surpassing posterior margins of genital segments in male (Figure <xref ref-type="fig" rid="F1">1</xref>) and female (Figs <xref ref-type="fig" rid="F1">2</xref>, <xref ref-type="fig" rid="F16">90–93</xref>).</p><p><italic>Male genitalia.</italic> Genital capsule (Figs <xref ref-type="fig" rid="F6">30</xref>, <xref ref-type="fig" rid="F6">32</xref>, <xref ref-type="fig" rid="F6">34</xref>, <xref ref-type="fig" rid="F7">36</xref>, <xref ref-type="fig" rid="F7">38</xref>, <xref ref-type="fig" rid="F7">40</xref>) relatively large, as long as or slightly shorter than wide; width of genital capsule 2.2–2.5 mm. Dorsal wall (Figs <xref ref-type="fig" rid="F10">54</xref>, <xref ref-type="fig" rid="F10">56</xref>, <xref ref-type="fig" rid="F10">58</xref>, <xref ref-type="fig" rid="F11">60</xref>, <xref ref-type="fig" rid="F11">62</xref>, <xref ref-type="fig" rid="F11">64</xref>, <xref ref-type="fig" rid="F12">66–71</xref>) rather short, gibbose, simple. Ventral wall (e.g. Figs <xref ref-type="fig" rid="F6">30</xref>, <xref ref-type="fig" rid="F6">32</xref>, <xref ref-type="fig" rid="F6">34</xref>, <xref ref-type="fig" rid="F7">36</xref>, <xref ref-type="fig" rid="F7">38</xref>, <xref ref-type="fig" rid="F7">40</xref>, <xref ref-type="fig" rid="F12">66–71</xref>) produced posteriad with large depression anteapically. Posterolateral angles of genital capsule each with thin wall, opened dorsally and rounded posteriorly (e.g. Figs <xref ref-type="fig" rid="F10">54</xref>, <xref ref-type="fig" rid="F10">56</xref>, <xref ref-type="fig" rid="F11">60</xref>), space between posterolateral angles filled by ventral rim. Ventral rim expanded dorsally and anteriorly forming complicated hypandrium (of species-specific shape) (e.g. Figs <xref ref-type="fig" rid="F8">42</xref>, <xref ref-type="fig" rid="F9">48</xref>, <xref ref-type="fig" rid="F10">54</xref>, <xref ref-type="fig" rid="F11">60</xref>, <xref ref-type="fig" rid="F12">66</xref>), wider than long, symmetrical along median axis and bearing three short-to-long, narrow-to-large projections (posterior, lateral, and anterior) on each side (e.g. Figs <xref ref-type="fig" rid="F10">55</xref>, <xref ref-type="fig" rid="F10">57</xref>, <xref ref-type="fig" rid="F10">59</xref>, <xref ref-type="fig" rid="F11">61</xref>, <xref ref-type="fig" rid="F11">63</xref>, <xref ref-type="fig" rid="F11">65</xref>, <xref ref-type="fig" rid="F13">72–77</xref>). Proctiger simple. Parameres lacking. Phallus (Figs <xref ref-type="fig" rid="F14">78</xref>–<xref ref-type="fig" rid="F15">89</xref>) (description follows <xref ref-type="bibr" rid="B4">Becker and Grazia-Vieira 1971</xref>: figs 6–11; with original terminology in parentheses): strongly sclerotized basal plates of articulatory apparatus joined by ponticulus basilaris ventrally, with degree of sclerotization equal to that of basal plates; dorsal connectives almost as wide as lateral areas of basal plates; capitate process (= processus capitatus) well developed; phallotheca cylindrical, with pair of small dorsal processes at base; endophallic (= ejaculatory) reservoir voluminous; aedeagus (= vesica) more or less sinuous, contained within conjunctiva, with apical opening through which phallotreme (= secondary gonopore) emerges (Figs <xref ref-type="fig" rid="F14">79</xref>, <xref ref-type="fig" rid="F14">82</xref>, <xref ref-type="fig" rid="F15">85</xref>, <xref ref-type="fig" rid="F15">88</xref>).</p><fig id="F6" position="float" orientation="portrait"><label>Figures 30–35.</label><caption><p>Genital capsule (<bold>30, 32, 34</bold> magnification 32×) and detail of hypandrium (<bold>31, 33, 35</bold> 80×) in ventral view. <bold>30–31</bold><italic><tp:taxon-name><tp:taxon-name-part taxon-name-part-type="genus" reg="Rhyncholepta">Rh.</tp:taxon-name-part><tp:taxon-name-part taxon-name-part-type="species" reg="grandicallosa">grandicallosa</tp:taxon-name-part><tp:taxon-name-part taxon-name-part-type="subspecies" reg="grandicallosa">grandicallosa</tp:taxon-name-part></tp:taxon-name></italic> Bergroth, 1911, French Guiana, Camp Caimans <bold>32–35</bold><italic><tp:taxon-name><tp:taxon-name-part taxon-name-part-type="genus" reg="Rhyncholepta">Rh.</tp:taxon-name-part><tp:taxon-name-part taxon-name-part-type="species" reg="grandicallosa">grandicallosa</tp:taxon-name-part><tp:taxon-name-part taxon-name-part-type="subspecies" reg="centroamericana">centroamericana</tp:taxon-name-part></tp:taxon-name></italic> subsp. n.: <bold>32–33</bold> Panama, Pipeline Road <bold>34–35</bold> Costa Rica, Rancho Quemado. Scale bars: 1 mm (<bold>30, 32, 34</bold>); 0.5 mm (<bold>31, 33, 35</bold>). (micrographs: P. Kment)</p></caption><graphic xmlns:xlink="http://www.w3.org/1999/xlink" xlink:href="zookeys-796-347-g006.jpg" position="float" orientation="portrait" xlink:type="simple" id="oo_243145.jpg"/></fig><fig id="F7" position="float" orientation="portrait"><label>Figures 36–41.</label><caption><p>Genital capsule (<bold>36, 38, 40</bold> magnification 32×) and detail of hypandrium (<bold>37, 39, 41</bold> 80×) in ventral view. <bold>36–37</bold><italic><tp:taxon-name><tp:taxon-name-part taxon-name-part-type="genus" reg="Rhyncholepta">Rh.</tp:taxon-name-part><tp:taxon-name-part taxon-name-part-type="species" reg="henryi">henryi</tp:taxon-name-part></tp:taxon-name></italic> sp. n., holotype, French Guiana, Camp Caimans <bold>38–39</bold><italic><tp:taxon-name><tp:taxon-name-part taxon-name-part-type="genus" reg="Rhyncholepta">Rh.</tp:taxon-name-part><tp:taxon-name-part taxon-name-part-type="species" reg="meinanderi">meinanderi</tp:taxon-name-part></tp:taxon-name></italic> Becker &amp; Grazia-Vieira, 1971, Ecuador, Yasui NP <bold>40–41</bold><italic><tp:taxon-name><tp:taxon-name-part taxon-name-part-type="genus" reg="Rhyncholepta">Rh.</tp:taxon-name-part><tp:taxon-name-part taxon-name-part-type="species" reg="wheeleri">wheeleri</tp:taxon-name-part></tp:taxon-name></italic> sp. n., holotype, Guyana. Scale bars: 1 mm (<bold>36, 38, 40</bold>); 0.5 mm (<bold>37, 39, 41</bold>). (micrographs P. Kment)</p></caption><graphic xmlns:xlink="http://www.w3.org/1999/xlink" xlink:href="zookeys-796-347-g007.jpg" position="float" orientation="portrait" xlink:type="simple" id="oo_243146.jpg"/></fig><p><italic>Female genitalia</italic> (description follows <xref ref-type="bibr" rid="B4">Becker and Grazia-Vieira 1971</xref>: figs 12–17; original terminology in parentheses): External female genitalia (Figs <xref ref-type="fig" rid="F16">90–93</xref>) with posterior<!--PageBreak--> margins of laterotergites VIII and IX acutangulate; posterior margins of valvifers (= gonocoxae) VIII straight; valvulae (= gonapophyses) VIII fused medially, forming triangulum; valvifers (= gonocoxites) IX fused along median line forming partially covered plate-like sclerite (= pseudosternite); valvulae IX fused medially, forming single piece as wide as valvifers IX. Internal female genitalia (<xref ref-type="bibr" rid="B4">Becker and Grazia-Vieira 1971</xref>: figs 14–17): Dorsal wall of gynatrium (= pars communis) showing a thickening of vaginal intima around spermathecal opening (= orifice receptaculi). Spermatheca (= receptaculum seminis): Proximal duct (= ductus receptaculi anterior) much longer and thinner than distal duct (= ductus receptaculi posterior), distal duct widening towards proximal flange; spermathecal dilation well developed; intermediate part of spermatheca with proximal flange narrower than distal flange, apical receptacle (= capsula seminalis) subglobular with three hook-shaped projections.</p><p><bold><italic>Vestiture.</italic></bold> Body appearing bare, but pro-, meso- and metapleura with very short adpressed pale setae (invisible in greasy specimens). Antennae and legs with short semi-erect pale setae, at least slightly shorter than diameter of particular antennomere or tibia. Abdomen ventrally along midline and external female genitalia with sparse long, erect, pale setae. Genital capsule with short, erect, pale hairs around anteapical depression on ventral wall (Figs <xref ref-type="fig" rid="F6">32</xref>, <xref ref-type="fig" rid="F7">39</xref>, <xref ref-type="fig" rid="F8">44</xref>, <xref ref-type="fig" rid="F12">67</xref>), along margins of genital aperture (Figs <xref ref-type="fig" rid="F10">55</xref>, <xref ref-type="fig" rid="F11">63</xref>), on posterloateral angles (Figs <xref ref-type="fig" rid="F6">32</xref>, <xref ref-type="fig" rid="F9">52</xref>) and on hypandrium (Figs <xref ref-type="fig" rid="F8">43</xref>, <xref ref-type="fig" rid="F10">55</xref>, <xref ref-type="fig" rid="F13">73</xref>, <xref ref-type="fig" rid="F13">77</xref>). Apical surface of head (except small area medially of compound eyes) (Figure <xref ref-type="fig" rid="F3">9</xref>), pronotum (except large anterolateral callosities, cicatrices and humeral spines), clavus, and corium (except round spot on corial disc at level of postfrenal portion of scutellum) (Figs <xref ref-type="fig" rid="F1">1</xref>, <xref ref-type="fig" rid="F2">5</xref>, <xref ref-type="fig" rid="F2">7</xref>) regularly covered with black punctures, only punctures near posterolateral angle of each corium distinctly smaller and sometimes concolorous. Disc of scutellum (except pair of anterolateral and one apical callosity) with large, reddish to concolorous punctures (those near V-shaped line sometimes black). Connexivum and legs with very small concolorous punctures. Callosities of pronotum and scutellum (Figure <xref ref-type="fig" rid="F1">1</xref>) smooth, lustrous. Pro-, meso- and metapleura with sparse concolorous punctures, best visible laterally on propleuron (punctures near humeral angles sometimes black) and laterally and posteriorly on metapleuron. Ventral surface of head, sterna, abdomen ventrally, genital capsule, and female external genitalia smooth.</p><fig id="F8" position="float" orientation="portrait"><label>Figures 42–47.</label><caption><p>Genital capsule (<bold>42, 44, 46</bold> magnification 45×) and detail of hypandrium (<bold>43, 45</bold> 80×, <bold>47</bold> 90×) in posterior (caudal) view. <bold>42–43</bold><italic><tp:taxon-name><tp:taxon-name-part taxon-name-part-type="genus" reg="Rhyncholepta">Rh.</tp:taxon-name-part><tp:taxon-name-part taxon-name-part-type="species" reg="grandicallosa">grandicallosa</tp:taxon-name-part><tp:taxon-name-part taxon-name-part-type="subspecies" reg="grandicallosa">grandicallosa</tp:taxon-name-part></tp:taxon-name></italic> Bergroth, 1911, French Guiana, Camp Caimans <bold>44–47</bold><italic><tp:taxon-name><tp:taxon-name-part taxon-name-part-type="genus" reg="Rhyncholepta">Rh.</tp:taxon-name-part><tp:taxon-name-part taxon-name-part-type="species" reg="grandicallosa">grandicallosa</tp:taxon-name-part><tp:taxon-name-part taxon-name-part-type="subspecies" reg="centroamericana">centroamericana</tp:taxon-name-part></tp:taxon-name></italic> subsp. n.: <bold>44–45</bold> Panama, Pipeline Road; <bold>46–47</bold> Costa Rica, Rancho Quemado. Abbreviations: <bold>ap</bold> anterior hypandrial projection, <bold>lpb</bold> base of lateral hypandrial projection, <bold>pp</bold> posterior hypandrial projection. Scale bars: 1 mm (<bold>42, 44, 46</bold>); 0.5 mm (<bold>43, 45, 47</bold>). (micrographs: P. Kment)</p></caption><graphic xmlns:xlink="http://www.w3.org/1999/xlink" xlink:href="zookeys-796-347-g008.jpg" position="float" orientation="portrait" xlink:type="simple" id="oo_243147.jpg"/></fig><fig id="F9" position="float" orientation="portrait"><label>Figures 48–53.</label><caption><p>Genital capsule (<bold>48, 50, 52</bold> magnification 45×) and detail of hypandrium (<bold>49, 51, 53</bold> 80×) in posterior (caudal) view. <bold>48–49</bold><italic><tp:taxon-name><tp:taxon-name-part taxon-name-part-type="genus" reg="Rhyncholepta">Rh.</tp:taxon-name-part><tp:taxon-name-part taxon-name-part-type="species" reg="henryi">henryi</tp:taxon-name-part></tp:taxon-name></italic> sp. n., holotype, French Guiana, Camp Caimans <bold>50–51</bold><italic><tp:taxon-name><tp:taxon-name-part taxon-name-part-type="genus" reg="Rhyncholepta">Rh.</tp:taxon-name-part><tp:taxon-name-part taxon-name-part-type="species" reg="meinanderi">meinanderi</tp:taxon-name-part></tp:taxon-name></italic> Becker &amp; Grazia-Vieira, 1971, Ecuador, Yasui NP <bold>52–53</bold><italic><tp:taxon-name><tp:taxon-name-part taxon-name-part-type="genus" reg="Rhyncholepta">Rh.</tp:taxon-name-part><tp:taxon-name-part taxon-name-part-type="species" reg="wheeleri">wheeleri</tp:taxon-name-part></tp:taxon-name></italic> sp. n., holotype, Guyana. Abbreviations: <bold>ap</bold> anterior hypandrial projection, <bold>lp</bold> lateral hypandrial projection, <bold>pp</bold> posterior hypandrial projection. Scale bars: 1 mm (<bold>48, 50, 52</bold>); 0.5 mm (<bold>49, 51, 53</bold>). (micrographs: P. Kment)</p></caption><graphic xmlns:xlink="http://www.w3.org/1999/xlink" xlink:href="zookeys-796-347-g009.jpg" position="float" orientation="portrait" xlink:type="simple" id="oo_243148.jpg"/></fig><fig id="F10" position="float" orientation="portrait"><label>Figures 54–59.</label><caption><p>Genital capsule (<bold>54, 56, 58</bold> magnification 32×) and detail of hypandrium (<bold>55, 57, 59</bold> 80×) in dorsal view. <bold>54–55</bold><italic><tp:taxon-name><tp:taxon-name-part taxon-name-part-type="genus" reg="Rhyncholepta">Rh.</tp:taxon-name-part><tp:taxon-name-part taxon-name-part-type="species" reg="grandicallosa">grandicallosa</tp:taxon-name-part><tp:taxon-name-part taxon-name-part-type="subspecies" reg="grandicallosa">grandicallosa</tp:taxon-name-part></tp:taxon-name></italic> Bergroth, 1911, French Guiana, Camp Caimans <bold>56–59</bold><italic><tp:taxon-name><tp:taxon-name-part taxon-name-part-type="genus" reg="Rhyncholepta">Rh.</tp:taxon-name-part><tp:taxon-name-part taxon-name-part-type="species" reg="grandicallosa">grandicallosa</tp:taxon-name-part><tp:taxon-name-part taxon-name-part-type="subspecies" reg="centroamericana">centroamericana</tp:taxon-name-part></tp:taxon-name></italic> subsp. n.: <bold>56–57</bold> Panama, Pipeline Road <bold>58–59</bold> Costa Rica, Rancho Quemado. Abbreviations: <bold>ap</bold> anterior hypandrial projection, <bold>lp</bold> lateral hypandrial projection. Scale bars: 1 mm (<bold>54, 56, 58</bold>); 0.5 mm (<bold>55, 57, 59</bold>). (micrographs: P. Kment)</p></caption><graphic xmlns:xlink="http://www.w3.org/1999/xlink" xlink:href="zookeys-796-347-g010.jpg" position="float" orientation="portrait" xlink:type="simple" id="oo_243149.jpg"/></fig><fig id="F11" position="float" orientation="portrait"><label>Figures 60–65.</label><caption><p>Genital capsule (<bold>69, 62, 64</bold> magnification 32×) and detail of hypandrium (<bold>61, 63, 65</bold> 70×) in dorsal view. <bold>60–61</bold><italic><tp:taxon-name><tp:taxon-name-part taxon-name-part-type="genus" reg="Rhyncholepta">Rh.</tp:taxon-name-part><tp:taxon-name-part taxon-name-part-type="species" reg="henryi">henryi</tp:taxon-name-part></tp:taxon-name></italic> sp. n., holotype, French Guiana, Camp Caimans <bold>62–63</bold><italic><tp:taxon-name><tp:taxon-name-part taxon-name-part-type="genus" reg="Rhyncholepta">Rh.</tp:taxon-name-part><tp:taxon-name-part taxon-name-part-type="species" reg="meinanderi">meinanderi</tp:taxon-name-part></tp:taxon-name></italic> Becker &amp; Grazia-Vieira, 1971, Ecuador, Yasui NP <bold>64–65</bold><italic><tp:taxon-name><tp:taxon-name-part taxon-name-part-type="genus" reg="Rhyncholepta">Rh.</tp:taxon-name-part><tp:taxon-name-part taxon-name-part-type="species" reg="wheeleri">wheeleri</tp:taxon-name-part></tp:taxon-name></italic> sp. n., holotype, Guyana. Abbreviations: <bold>a</bold> angle between posterior and lateral hypandrial projection, <bold>ap</bold> anterior hypandrial projection, <bold>lp</bold> lateral hypandrial projection, <bold>ppb</bold> base of posterior hypandrial projection. Scale bars: 1 mm (<bold>60, 62, 64</bold>); 0.5 mm (<bold>61, 63, 65</bold>). (micrographs: P. Kment)</p></caption><graphic xmlns:xlink="http://www.w3.org/1999/xlink" xlink:href="zookeys-796-347-g011.jpg" position="float" orientation="portrait" xlink:type="simple" id="oo_243150.jpg"/></fig><fig id="F12" position="float" orientation="portrait"><label>Figures 66–71.</label><caption><p>Genital capsule and hypandrium in lateral view (magnification 35×). <bold>66</bold><italic><tp:taxon-name><tp:taxon-name-part taxon-name-part-type="genus" reg="Rhyncholepta">Rh.</tp:taxon-name-part><tp:taxon-name-part taxon-name-part-type="species" reg="grandicallosa">grandicallosa</tp:taxon-name-part><tp:taxon-name-part taxon-name-part-type="subspecies" reg="grandicallosa">grandicallosa</tp:taxon-name-part></tp:taxon-name></italic> Bergroth, 1911, French Guiana, Camp Caimans <bold>67–68</bold><italic><tp:taxon-name><tp:taxon-name-part taxon-name-part-type="genus" reg="Rhyncholepta">Rh.</tp:taxon-name-part><tp:taxon-name-part taxon-name-part-type="species" reg="grandicallosa">grandicallosa</tp:taxon-name-part><tp:taxon-name-part taxon-name-part-type="subspecies" reg="centroamericana">centroamericana</tp:taxon-name-part></tp:taxon-name></italic> subsp. n.: <bold>67</bold> Panama, Pipeline Road <bold>68</bold> Costa Rica, Rancho Quemado <bold>69</bold><italic><tp:taxon-name><tp:taxon-name-part taxon-name-part-type="genus" reg="Rhyncholepta">Rh.</tp:taxon-name-part><tp:taxon-name-part taxon-name-part-type="species" reg="henryi">henryi</tp:taxon-name-part></tp:taxon-name></italic> sp. n., holotype, French Guiana, Camp Caimans <bold>70</bold><italic><tp:taxon-name><tp:taxon-name-part taxon-name-part-type="genus" reg="Rhyncholepta">Rh.</tp:taxon-name-part><tp:taxon-name-part taxon-name-part-type="species" reg="meinanderi">meinanderi</tp:taxon-name-part></tp:taxon-name></italic> Becker &amp; Grazia-Vieira, 1971, Ecuador, Yasui NP <bold>71</bold><italic><tp:taxon-name><tp:taxon-name-part taxon-name-part-type="genus" reg="Rhyncholepta">Rh.</tp:taxon-name-part><tp:taxon-name-part taxon-name-part-type="species" reg="wheeleri">wheeleri</tp:taxon-name-part></tp:taxon-name></italic> sp. n., holotype, Guyana. Scale bars: 1 mm. (micrographs P. Kment)</p></caption><graphic xmlns:xlink="http://www.w3.org/1999/xlink" xlink:href="zookeys-796-347-g012.jpg" position="float" orientation="portrait" xlink:type="simple" id="oo_243151.jpg"/></fig><fig id="F13" position="float" orientation="portrait"><label>Figures 72–77.</label><caption><p>Hypandrial processes in dorso-posterolateral (most exposed) view (magnification 110×). <bold>72</bold><italic><tp:taxon-name><tp:taxon-name-part taxon-name-part-type="genus" reg="Rhyncholepta">Rh.</tp:taxon-name-part><tp:taxon-name-part taxon-name-part-type="species" reg="grandicallosa">grandicallosa</tp:taxon-name-part><tp:taxon-name-part taxon-name-part-type="subspecies" reg="grandicallosa">grandicallosa</tp:taxon-name-part></tp:taxon-name></italic> Bergroth, 1911, French Guiana, Camp Caimans <bold>73–74</bold><italic><tp:taxon-name><tp:taxon-name-part taxon-name-part-type="genus" reg="Rhyncholepta">Rh.</tp:taxon-name-part><tp:taxon-name-part taxon-name-part-type="species" reg="grandicallosa">grandicallosa</tp:taxon-name-part><tp:taxon-name-part taxon-name-part-type="subspecies" reg="centroamericana">centroamericana</tp:taxon-name-part></tp:taxon-name></italic> subsp. n.: <bold>73</bold> Panama, Pipeline Road <bold>74</bold> Costa Rica, Rancho Quemado <bold>75</bold><italic><tp:taxon-name><tp:taxon-name-part taxon-name-part-type="genus" reg="Rhyncholepta">Rh.</tp:taxon-name-part><tp:taxon-name-part taxon-name-part-type="species" reg="henryi">henryi</tp:taxon-name-part></tp:taxon-name></italic> sp. n., holotype, French Guiana, Camp Caimans <bold>76</bold><italic><tp:taxon-name><tp:taxon-name-part taxon-name-part-type="genus" reg="Rhyncholepta">Rh.</tp:taxon-name-part><tp:taxon-name-part taxon-name-part-type="species" reg="meinanderi">meinanderi</tp:taxon-name-part></tp:taxon-name></italic> Becker &amp; Grazia-Vieira, 1971, Ecuador, Yasui NP <bold>77</bold><italic><tp:taxon-name><tp:taxon-name-part taxon-name-part-type="genus" reg="Rhyncholepta">Rh.</tp:taxon-name-part><tp:taxon-name-part taxon-name-part-type="species" reg="wheeleri">wheeleri</tp:taxon-name-part></tp:taxon-name></italic> sp. n., holotype, Guyana. Abbreviations: <bold>a</bold> angle between posterior and lateral hypandrial projection, <bold>ap</bold> anterior hypandrial projection, <bold>lp</bold> lateral hypandrial projection, <bold>pp</bold> posterior hypandrial projection. Scale bars: 0.2 mm. (micrographs: P. Kment)</p></caption><graphic xmlns:xlink="http://www.w3.org/1999/xlink" xlink:href="zookeys-796-347-g013.jpg" position="float" orientation="portrait" xlink:type="simple" id="oo_243152.jpg"/></fig><fig id="F14" position="float" orientation="portrait"><label>Figures 78–83.</label><caption><p>Phallus in dorsal (<bold>78, 81</bold>), lateral (<bold>79, 82</bold>) and ventral (<bold>80, 83</bold>) view. <bold>78–80</bold><italic><tp:taxon-name><tp:taxon-name-part taxon-name-part-type="genus" reg="Rhyncholepta">Rh.</tp:taxon-name-part><tp:taxon-name-part taxon-name-part-type="species" reg="grandicallosa">grandicallosa</tp:taxon-name-part><tp:taxon-name-part taxon-name-part-type="subspecies" reg="grandicallosa">grandicallosa</tp:taxon-name-part></tp:taxon-name></italic> Bergroth, 1911, French Guiana, Amazone Nature Lodge; <bold>81–83</bold><italic><tp:taxon-name><tp:taxon-name-part taxon-name-part-type="genus" reg="Rhyncholepta">Rh.</tp:taxon-name-part><tp:taxon-name-part taxon-name-part-type="species" reg="grandicallosa">grandicallosa</tp:taxon-name-part><tp:taxon-name-part taxon-name-part-type="subspecies" reg="centroamericana">centroamericana</tp:taxon-name-part></tp:taxon-name></italic> subsp. n., Panama, Punta Eseoses. Not to scale. Abbreviations: <bold>ae</bold> aedeagus (= vesica), <bold>cjs</bold> conjunctiva sclerites. (photographs: J.E. Eger)</p></caption><graphic xmlns:xlink="http://www.w3.org/1999/xlink" xlink:href="zookeys-796-347-g014.jpg" position="float" orientation="portrait" xlink:type="simple" id="oo_243153.jpg"/></fig><fig id="F15" position="float" orientation="portrait"><label>Figures 84–89.</label><caption><p>Phallus in dorsal (<bold>84, 87</bold>), lateral (<bold>85, 88</bold>) and ventral (<bold>86, 89</bold>) view. <bold>84–86</bold><italic><tp:taxon-name><tp:taxon-name-part taxon-name-part-type="genus" reg="Rhyncholepta">Rh.</tp:taxon-name-part><tp:taxon-name-part taxon-name-part-type="species" reg="henryi">henryi</tp:taxon-name-part></tp:taxon-name></italic> sp. n., French Guiana, 33 km SE Roura on Kaw Rd. <bold>87–89</bold><italic><tp:taxon-name><tp:taxon-name-part taxon-name-part-type="genus" reg="Rhyncholepta">Rh.</tp:taxon-name-part><tp:taxon-name-part taxon-name-part-type="species" reg="meinanderi">meinanderi</tp:taxon-name-part></tp:taxon-name></italic> Becker &amp; Grazia-Vieira, 1971, Brazil, near Fzda. Rancho Grande. Not to scale. Abbreviations: <bold>ae</bold> aedeagus (= vesica), <bold>cjs</bold> conjunctiva sclerites. (photographs: J.E. Eger)</p></caption><graphic xmlns:xlink="http://www.w3.org/1999/xlink" xlink:href="zookeys-796-347-g015.jpg" position="float" orientation="portrait" xlink:type="simple" id="oo_243154.jpg"/></fig><fig id="F16" position="float" orientation="portrait"><label>Figures 90–93.</label><caption><p>Female external genitalia in ventro-posterior view. <bold>90</bold><italic><tp:taxon-name><tp:taxon-name-part taxon-name-part-type="genus" reg="Rhyncholepta">Rh.</tp:taxon-name-part><tp:taxon-name-part taxon-name-part-type="species" reg="grandicallosa">grandicallosa</tp:taxon-name-part><tp:taxon-name-part taxon-name-part-type="subspecies" reg="grandicallosa">grandicallosa</tp:taxon-name-part></tp:taxon-name></italic> Bergroth, 1911 <bold>91</bold><italic><tp:taxon-name><tp:taxon-name-part taxon-name-part-type="genus" reg="Rhyncholepta">Rh.</tp:taxon-name-part><tp:taxon-name-part taxon-name-part-type="species" reg="grandicallosa">grandicallosa</tp:taxon-name-part><tp:taxon-name-part taxon-name-part-type="subspecies" reg="centroamericana">centroamericana</tp:taxon-name-part></tp:taxon-name></italic> subsp. n. <bold>92</bold><italic><tp:taxon-name><tp:taxon-name-part taxon-name-part-type="genus" reg="Rhyncholepta">Rh.</tp:taxon-name-part><tp:taxon-name-part taxon-name-part-type="species" reg="henryi">henryi</tp:taxon-name-part></tp:taxon-name></italic> sp. n. <bold>93</bold><italic><tp:taxon-name><tp:taxon-name-part taxon-name-part-type="genus" reg="Rhyncholepta">Rh.</tp:taxon-name-part><tp:taxon-name-part taxon-name-part-type="species" reg="meinanderi">meinanderi</tp:taxon-name-part></tp:taxon-name></italic> Becker &amp; Grazia-Vieira, 1971. Not to scale. Abbreviations: <bold>lt8–9</bold> laterotergites VIII and IX, <bold>vf8–9</bold> valvifers VIII and IX, <bold>x</bold> segment X. (photographs: J.E. Eger)</p></caption><graphic xmlns:xlink="http://www.w3.org/1999/xlink" xlink:href="zookeys-796-347-g016.jpg" position="float" orientation="portrait" xlink:type="simple" id="oo_243155.jpg"/></fig><p><bold><italic>Measurements.</italic></bold> See Table <xref ref-type="table" rid="T1">1</xref>. The five species-group taxa we recognize more or less overlap in all measurements that were taken.</p></tp:treatment-sec><tp:treatment-sec sec-type="Differential diagnosis" id="SECID0EGVAI"><title>Differential diagnosis.</title><p><xref ref-type="bibr" rid="B14">Greve (2010)</xref> and <xref ref-type="bibr" rid="B24">Rider et al. (2018)</xref> characterized members of the tribe <tp:taxon-name><tp:taxon-name-part taxon-name-part-type="tribe">Chlorocorini</tp:taxon-name-part></tp:taxon-name> as being medium to large in size, green (fading to yellow after death), and somewhat depressed. They also noted that the head is usually flat dorsally, subtriangular with the apices of the mandibular plates often acute or spinosely produced. The antennae are pentamerous. The anterolateral margins of the pronotum typically are each provided with a row of small to large denticles, and the humeral angles are often prominently spined. The metathoracic scent gland peritremes are usually spout-shaped, relatively short, and do not extend beyond the middle of the metapleuron; the associated evaporatoria typically are large and extensive. The mesosternum is provided with a medial longitudinal carina that does not project forward onto the <!--PageBreak-->prosternum. In most included genera, the apex of each femur is provided with a short, dorsal tooth; the tarsi are three-segmented. In all but one included genus, the base of the abdomen is unarmed; that is, lacks a forward-projecting spine or tubercle. <xref ref-type="bibr" rid="B14">Greve (2010)</xref> also noted that in most genera, the ventral rim of the pygophore is produced into a process, the so-called hypandrium.</p><p>The genus <italic><tp:taxon-name><tp:taxon-name-part taxon-name-part-type="genus" reg="Rhyncholepta">Rhyncholepta</tp:taxon-name-part></tp:taxon-name></italic> fits the above criteria except that the head, although relatively flat dorsally and subtriangular, does not have the apices of the mandibular plates acute or spinose, but are narrowly rounded (Figure <xref ref-type="fig" rid="F3">9</xref>); they typically are reddish brown with pale yellowish green areas in life; the pale areas fade after death.</p><p><xref ref-type="bibr" rid="B24">Rider et al. (2018)</xref> included the following genera in <tp:taxon-name><tp:taxon-name-part taxon-name-part-type="tribe">Chlorocorini</tp:taxon-name-part></tp:taxon-name>: <italic><tp:taxon-name><tp:taxon-name-part taxon-name-part-type="genus" reg="Arvelius">Arvelius</tp:taxon-name-part></tp:taxon-name></italic>, <italic><tp:taxon-name><tp:taxon-name-part taxon-name-part-type="genus" reg="Chlorocoris">Chlorocoris</tp:taxon-name-part></tp:taxon-name></italic>, <italic><tp:taxon-name><tp:taxon-name-part taxon-name-part-type="genus" reg="Chloropepla">Chloropepla</tp:taxon-name-part></tp:taxon-name></italic>, <italic><tp:taxon-name><tp:taxon-name-part taxon-name-part-type="genus" reg="Eludocoris">Eludocoris</tp:taxon-name-part></tp:taxon-name></italic>, <italic><tp:taxon-name><tp:taxon-name-part taxon-name-part-type="genus" reg="Fecelia">Fecelia</tp:taxon-name-part></tp:taxon-name></italic>, <italic><tp:taxon-name><tp:taxon-name-part taxon-name-part-type="genus" reg="Loxa">Loxa</tp:taxon-name-part></tp:taxon-name></italic>, <italic><tp:taxon-name><tp:taxon-name-part taxon-name-part-type="genus" reg="Mayrinia">Mayrinia</tp:taxon-name-part></tp:taxon-name></italic>, and <italic><tp:taxon-name><tp:taxon-name-part taxon-name-part-type="genus" reg="Rhyncholepta">Rhyncholepta</tp:taxon-name-part></tp:taxon-name></italic>. <italic><tp:taxon-name><tp:taxon-name-part taxon-name-part-type="genus" reg="Rhyncholepta">Rhyncholepta</tp:taxon-name-part></tp:taxon-name></italic> can be separated from the above genera by the dorsal coloration (e.g., Figs <xref ref-type="fig" rid="F1">1</xref>, <xref ref-type="fig" rid="F1">3</xref>, <xref ref-type="fig" rid="F2">5–8</xref>). Coloration is consistent among species of <italic><tp:taxon-name><tp:taxon-name-part taxon-name-part-type="genus" reg="Rhyncholepta">Rhyncholepta</tp:taxon-name-part></tp:taxon-name></italic>: reddish brown, with a large, impunctate pale spot on each basal angle of the scutellum and another pale, impunctate area along each anterolateral margin of the pronotum. This color pattern is not seen in any other chlorocorine species. A few species in other genera may have small pale spots or areas but these are usually confined to the hemelytra. <italic><tp:taxon-name><tp:taxon-name-part taxon-name-part-type="genus" reg="Rhyncholepta">Rhyncholepta</tp:taxon-name-part></tp:taxon-name></italic> can be distinguished from <italic><tp:taxon-name><tp:taxon-name-part taxon-name-part-type="genus" reg="Arvelius">Arvelius</tp:taxon-name-part></tp:taxon-name></italic> by the unarmed abdominal base (spined in <italic><tp:taxon-name><tp:taxon-name-part taxon-name-part-type="genus" reg="Arvelius">Arvelius</tp:taxon-name-part></tp:taxon-name></italic>) and the less developed mesosternal carinae (much more elevated in <italic><tp:taxon-name><tp:taxon-name-part taxon-name-part-type="genus" reg="Arvelius">Arvelius</tp:taxon-name-part></tp:taxon-name></italic>). The apices of the mandibular plates are acute to spinose (with lateral margins of the mandibular plates relatively straight) in <italic><tp:taxon-name><tp:taxon-name-part taxon-name-part-type="genus" reg="Arvelius">Arvelius</tp:taxon-name-part></tp:taxon-name></italic>, <italic><tp:taxon-name><tp:taxon-name-part taxon-name-part-type="genus" reg="Chlorocoris">Chlorocoris</tp:taxon-name-part></tp:taxon-name></italic> (except the <tp:taxon-name><tp:taxon-name-part taxon-name-part-type="infraspecific-rank">subgenus</tp:taxon-name-part><tp:taxon-name-part taxon-name-part-type="subgenus" reg="Monochrocerus">Monochrocerus</tp:taxon-name-part></tp:taxon-name>), <italic><tp:taxon-name><tp:taxon-name-part taxon-name-part-type="genus" reg="Chloropepla">Chloropepla</tp:taxon-name-part></tp:taxon-name></italic>, <italic><tp:taxon-name><tp:taxon-name-part taxon-name-part-type="genus" reg="Fecelia">Fecelia</tp:taxon-name-part></tp:taxon-name></italic> [acute only in <italic><tp:taxon-name><tp:taxon-name-part taxon-name-part-type="genus" reg="Fecelia">F.</tp:taxon-name-part><tp:taxon-name-part taxon-name-part-type="species" reg="minor">minor</tp:taxon-name-part></tp:taxon-name></italic> (Vollenhoven, 1868)], <italic><tp:taxon-name><tp:taxon-name-part taxon-name-part-type="genus" reg="Loxa">Loxa</tp:taxon-name-part></tp:taxon-name></italic>, and <italic><tp:taxon-name><tp:taxon-name-part taxon-name-part-type="genus" reg="Mayrinia">Mayrinia</tp:taxon-name-part></tp:taxon-name></italic>. The apices of mandibular plates are narrowly rounded only in <italic><tp:taxon-name><tp:taxon-name-part taxon-name-part-type="genus" reg="Rhyncholepta">Rhyncholepta</tp:taxon-name-part></tp:taxon-name></italic> and <tp:taxon-name><tp:taxon-name-part taxon-name-part-type="genus" reg="Chlorocoris">Chlorocoris</tp:taxon-name-part><tp:taxon-name-part taxon-name-part-type="infraspecific-rank">subgenus</tp:taxon-name-part><tp:taxon-name-part taxon-name-part-type="subgenus" reg="Monochrocerus">Monochrocerus</tp:taxon-name-part></tp:taxon-name>; they are broadly rounded in <italic><tp:taxon-name><tp:taxon-name-part taxon-name-part-type="genus" reg="Eludocoris">Eludocoris</tp:taxon-name-part></tp:taxon-name></italic> (the head is broad apically, not subtriangular). Both <italic><tp:taxon-name><tp:taxon-name-part taxon-name-part-type="genus" reg="Chloropepla">Chloropepla</tp:taxon-name-part></tp:taxon-name></italic> and <italic><tp:taxon-name><tp:taxon-name-part taxon-name-part-type="genus" reg="Eludocoris">Eludocoris</tp:taxon-name-part></tp:taxon-name></italic> have elongate, apically acuminate metathoracic scent gland peritremes that separate those genera from all other chlorocorine genera, including <italic><tp:taxon-name><tp:taxon-name-part taxon-name-part-type="genus" reg="Rhyncholepta">Rhyncholepta</tp:taxon-name-part></tp:taxon-name></italic>. Furthermore, <italic><tp:taxon-name><tp:taxon-name-part taxon-name-part-type="genus" reg="Chlorocoris">Chlorocoris</tp:taxon-name-part></tp:taxon-name></italic> and some species of <italic><tp:taxon-name><tp:taxon-name-part taxon-name-part-type="genus" reg="Chloropepla">Chloropepla</tp:taxon-name-part></tp:taxon-name></italic> lack the apical tooth on each femur that is present in all other chlorocorine genera.</p><p>Males of <italic><tp:taxon-name><tp:taxon-name-part taxon-name-part-type="genus" reg="Rhyncholepta">Rhyncholepta</tp:taxon-name-part></tp:taxon-name></italic> lack parameres in the genitalia. Besides <italic><tp:taxon-name><tp:taxon-name-part taxon-name-part-type="genus" reg="Rhyncholepta">Rhyncholepta</tp:taxon-name-part></tp:taxon-name></italic>, this condition is also known in four South American genera, <italic><tp:taxon-name><tp:taxon-name-part taxon-name-part-type="genus" reg="Luridocimex">Luridocimex</tp:taxon-name-part></tp:taxon-name></italic> Grazia, Fernandes &amp; Schwertner, 1998, <italic><tp:taxon-name><tp:taxon-name-part taxon-name-part-type="genus" reg="Stysiana">Stysiana</tp:taxon-name-part></tp:taxon-name></italic> Grazia, Fernandes &amp; Schwertner, 1999 (both <tp:taxon-name>Carpocorini</tp:taxon-name>), <italic><tp:taxon-name><tp:taxon-name-part taxon-name-part-type="genus" reg="Patanius">Patanius</tp:taxon-name-part></tp:taxon-name></italic> Rolston, 1987 (unplaced in a tribe), and one still undescribed genus. None of these genera possess the characters found in the <tp:taxon-name><tp:taxon-name-part taxon-name-part-type="tribe">Chlorocorini</tp:taxon-name-part></tp:taxon-name> (<xref ref-type="bibr" rid="B25">Rolston 1987</xref>; <xref ref-type="bibr" rid="B12">Grazia et al. 1998</xref>, <xref ref-type="bibr" rid="B13">1999</xref>; <xref ref-type="bibr" rid="B24">Rider et al. 2018</xref>).</p></tp:treatment-sec><tp:treatment-sec sec-type="etymology" id="SECID0EY6AI"><title>Etymology.</title><p>The generic name is composed of the Ancient Greek words ρύγχος (<italic>rhýnchos</italic>, = snout, muzzle, beak) and λεπτός (<italic>leptós</italic>, = thin), referring to the slender rostrum of the species. The gender is feminine, as it is evident from its ending -<italic>a</italic> and original combination with the adjective <italic>grandicallosus</italic> (-<italic>a</italic>, -<italic>um</italic>) given by <xref ref-type="bibr" rid="B5">Bergroth (1911)</xref> in its feminine form <italic>grandicallosa</italic>.</p></tp:treatment-sec><tp:treatment-sec sec-type="Bionomics" id="SECID0E2ABI"><title>Bionomics.</title><p>Based on label data and Joe Eger’s and Roland Lupoli’s field experience, most of the specimens were collected by various types of light traps (UV, mercury vapor, metal halide, black, GemLight and Polyvie). GemLight and Polyvie traps are <!--PageBreak-->automatic light traps with visible light from LED, blue, pink, white or green; SEAG (= Société Entomologique Antilles-Guyane) is performing year-round surveys of insects in French Guiana using those traps (R Lupoli, pers. comm.). Almost all of the traps were exposed to fairly dense forest or adjacent to such a forest, except in Macouria, where one specimen was collected in the littoral secondary forest and one in the savanna. They have never been seen when collecting by hand catching, sweeping, or beating the vegetation during the day or night by JE Eger (pers. observ.) or R Lupoli (pers. comm.). One specimen was collected by flight intercept trap at Matiti, French Guiana, but there were no specimens of <italic><tp:taxon-name><tp:taxon-name-part taxon-name-part-type="genus" reg="Rhyncholepta">Rhyncholepta</tp:taxon-name-part></tp:taxon-name></italic> collected by glass interception traps operated by the SEAG during 3–4 years (R Lupoli, pers. comm.).</p><p>Collecting dates of the specimens examined indicate that species of <italic><tp:taxon-name><tp:taxon-name-part taxon-name-part-type="genus" reg="Rhyncholepta">Rhyncholepta</tp:taxon-name-part></tp:taxon-name></italic> are found year round, although distinct peaks might occur (Figs <xref ref-type="fig" rid="F17">94</xref>–<xref ref-type="fig" rid="F18">98</xref>, especially in the case of <italic><tp:taxon-name><tp:taxon-name-part taxon-name-part-type="genus" reg="Rhyncholepta">Rh.</tp:taxon-name-part><tp:taxon-name-part taxon-name-part-type="species" reg="grandicallosa">grandicallosa</tp:taxon-name-part><tp:taxon-name-part taxon-name-part-type="subspecies" reg="grandicallosa">grandicallosa</tp:taxon-name-part></tp:taxon-name></italic>).</p><fig id="F17" position="float" orientation="portrait"><label>Figures 94–97.</label><caption><p>Annual distribution of collected <italic><tp:taxon-name><tp:taxon-name-part taxon-name-part-type="genus" reg="Rhyncholepta">Rhyncholepta</tp:taxon-name-part></tp:taxon-name></italic> specimens. <bold>94</bold><italic><tp:taxon-name><tp:taxon-name-part taxon-name-part-type="genus" reg="Rhyncholepta">Rh.</tp:taxon-name-part><tp:taxon-name-part taxon-name-part-type="species" reg="grandicallosa">grandicallosa</tp:taxon-name-part><tp:taxon-name-part taxon-name-part-type="subspecies" reg="grandicallosa">grandicallosa</tp:taxon-name-part></tp:taxon-name></italic> Bergroth, 1911 (899 specimens with dates analysed) <bold>95</bold><italic><tp:taxon-name><tp:taxon-name-part taxon-name-part-type="genus" reg="Rhyncholepta">Rh.</tp:taxon-name-part><tp:taxon-name-part taxon-name-part-type="species" reg="grandicallosa">grandicallosa</tp:taxon-name-part><tp:taxon-name-part taxon-name-part-type="subspecies" reg="centroamericana">centroamericana</tp:taxon-name-part></tp:taxon-name></italic> subsp. n. (121 specimens) <bold>96</bold><italic><tp:taxon-name><tp:taxon-name-part taxon-name-part-type="genus" reg="Rhyncholepta">Rh.</tp:taxon-name-part><tp:taxon-name-part taxon-name-part-type="species" reg="henryi">henryi</tp:taxon-name-part></tp:taxon-name></italic> sp. n. (43 specimens) <bold>97</bold><italic><tp:taxon-name><tp:taxon-name-part taxon-name-part-type="genus" reg="Rhyncholepta">Rh.</tp:taxon-name-part><tp:taxon-name-part taxon-name-part-type="species" reg="meinanderi">meinanderi</tp:taxon-name-part></tp:taxon-name></italic> Becker &amp; Grazia-Vieira, 1971 (22 specimens).</p></caption><graphic xmlns:xlink="http://www.w3.org/1999/xlink" xlink:href="zookeys-796-347-g017.jpg" position="float" orientation="portrait" xlink:type="simple" id="oo_243156.jpg"/></fig></tp:treatment-sec><tp:treatment-sec sec-type="distribution" id="SECID0E1EBI"><title>Distribution</title><p>(Figs <xref ref-type="fig" rid="F18">98–100</xref>). The genus currently includes four species, one of them subdivided into two subspecies, distributed in the Neotropical Region from southern Mexico (Chiapas) to Bolivia and northwestern Brazil (Amazonas, Rondônia).</p><fig id="F18" position="float" orientation="portrait"><label>Figures 98–100.</label><caption><p>Distribution maps of <italic><tp:taxon-name><tp:taxon-name-part taxon-name-part-type="genus" reg="Rhyncholepta">Rhyncholepta</tp:taxon-name-part></tp:taxon-name></italic> species-group taxa. <bold>98</bold> Central America <bold>99</bold> South America <bold>100</bold> French Guiana. Color symbols: <italic><tp:taxon-name><tp:taxon-name-part taxon-name-part-type="genus" reg="Rhyncholepta">Rhyncholepta</tp:taxon-name-part><tp:taxon-name-part taxon-name-part-type="species" reg="grandicallosa">grandicallosa</tp:taxon-name-part><tp:taxon-name-part taxon-name-part-type="subspecies" reg="grandicallosa">grandicallosa</tp:taxon-name-part></tp:taxon-name></italic> Bergroth, 1911 (orange circles), <italic><tp:taxon-name><tp:taxon-name-part taxon-name-part-type="genus" reg="Rhyncholepta">Rh.</tp:taxon-name-part><tp:taxon-name-part taxon-name-part-type="species" reg="grandicallosa">grandicallosa</tp:taxon-name-part><tp:taxon-name-part taxon-name-part-type="subspecies" reg="centroamericana">centroamericana</tp:taxon-name-part></tp:taxon-name></italic> subsp. n. (red circles), <italic><tp:taxon-name><tp:taxon-name-part taxon-name-part-type="genus" reg="Rhyncholepta">Rh.</tp:taxon-name-part><tp:taxon-name-part taxon-name-part-type="species" reg="henryi">henryi</tp:taxon-name-part></tp:taxon-name></italic> sp. n. (blue circles), syntopic occurrence of <italic><tp:taxon-name><tp:taxon-name-part taxon-name-part-type="genus" reg="Rhyncholepta">Rh.</tp:taxon-name-part><tp:taxon-name-part taxon-name-part-type="species" reg="grandicallosa">g.</tp:taxon-name-part><tp:taxon-name-part taxon-name-part-type="subspecies" reg="grandicallosa">grandicallosa</tp:taxon-name-part></tp:taxon-name></italic> and <italic><tp:taxon-name><tp:taxon-name-part taxon-name-part-type="genus" reg="Rhyncholepta">Rh.</tp:taxon-name-part><tp:taxon-name-part taxon-name-part-type="species" reg="henryi">henryi</tp:taxon-name-part></tp:taxon-name></italic> (purple circles), <italic><tp:taxon-name><tp:taxon-name-part taxon-name-part-type="genus" reg="Rhyncholepta">Rh.</tp:taxon-name-part><tp:taxon-name-part taxon-name-part-type="species" reg="meinanderi">meinanderi</tp:taxon-name-part></tp:taxon-name></italic> Becker &amp; Grazia-Vieira, 1971 (green circles), <italic><tp:taxon-name><tp:taxon-name-part taxon-name-part-type="genus" reg="Rhyncholepta">Rh.</tp:taxon-name-part><tp:taxon-name-part taxon-name-part-type="species" reg="wheeleri">wheeleri</tp:taxon-name-part></tp:taxon-name></italic> sp. n. (black circle). Record of <italic><tp:taxon-name><tp:taxon-name-part taxon-name-part-type="genus" reg="Rhyncholepta">Rh.</tp:taxon-name-part><tp:taxon-name-part taxon-name-part-type="species" reg="grandicallosa">grandicallosa</tp:taxon-name-part></tp:taxon-name></italic> from Colombia with uncertain subspecies identity is marked by "?".</p></caption><graphic xmlns:xlink="http://www.w3.org/1999/xlink" xlink:href="zookeys-796-347-g018.jpg" position="float" orientation="portrait" xlink:type="simple" id="oo_243157.jpg"/></fig></tp:treatment-sec><tp:treatment-sec sec-type="Species composition and delimitation" id="SECID0ECJBI"><title>Species composition and delimitation.</title><p>Our examination of 1125 specimens revealed five more or less distinct morphotypes based almost exclusively on structure of the male genital capsule and especially the hypandrium (expanded portion of ventral rim). The five morphotypes may be grouped by morphological similarity as ((<italic><tp:taxon-name><tp:taxon-name-part taxon-name-part-type="genus" reg="Rhyncholepta"/><tp:taxon-name-part taxon-name-part-type="species" reg="grandicallosa">grandicallosa</tp:taxon-name-part><tp:taxon-name-part taxon-name-part-type="subspecies" reg="grandicallosa">grandicallosa</tp:taxon-name-part></tp:taxon-name></italic> + <italic><tp:taxon-name><tp:taxon-name-part taxon-name-part-type="genus" reg="Rhyncholepta"/><tp:taxon-name-part taxon-name-part-type="species" reg="grandicallosa">grandicallosa</tp:taxon-name-part><tp:taxon-name-part taxon-name-part-type="subspecies" reg="centroamericana">centroamericana</tp:taxon-name-part></tp:taxon-name></italic>) (<italic><tp:taxon-name><tp:taxon-name-part taxon-name-part-type="genus" reg="Rhyncholepta"/><tp:taxon-name-part taxon-name-part-type="species" reg="henryi">henryi</tp:taxon-name-part></tp:taxon-name></italic> (<italic><tp:taxon-name><tp:taxon-name-part taxon-name-part-type="genus" reg="Rhyncholepta"/><tp:taxon-name-part taxon-name-part-type="species" reg="meinanderi">meinanderi</tp:taxon-name-part></tp:taxon-name></italic> + <italic><tp:taxon-name><tp:taxon-name-part taxon-name-part-type="genus" reg="Rhyncholepta"/><tp:taxon-name-part taxon-name-part-type="species" reg="wheeleri">wheeleri</tp:taxon-name-part></tp:taxon-name></italic>))).</p><p><italic><tp:taxon-name><tp:taxon-name-part taxon-name-part-type="genus" reg="Rhyncholepta">Rhyncholepta</tp:taxon-name-part><tp:taxon-name-part taxon-name-part-type="species" reg="grandicallosa">grandicallosa</tp:taxon-name-part></tp:taxon-name></italic> differs from all three species of the <italic><tp:taxon-name><tp:taxon-name-part taxon-name-part-type="genus" reg="Rhyncholepta">Rh.</tp:taxon-name-part><tp:taxon-name-part taxon-name-part-type="species" reg="meinanderi">meinanderi</tp:taxon-name-part></tp:taxon-name></italic> species-group by the following main characters: i) Genital capsule in ventral view with ventral rim apically bilobed, with small, shallow, V-shaped notch medially, hypandrial projections not visible in this view (Figs <xref ref-type="fig" rid="F6">30–35</xref>). ii) Anterior hypandrial projections large, lobe-like, apically rounded (Figs <xref ref-type="fig" rid="F8">42–47</xref>: ap, 72–74: ap). iii) Lateral hypandrial projections long, directed anteriad and golf-club shaped (Figs <xref ref-type="fig" rid="F10">54–59</xref>: lp). iv) Posterior hypandrial projections short, spinose, situated more laterally, directed ventrally (Figs <xref ref-type="fig" rid="F8">42–47</xref>: pp), not visible in ventral and dorsal views (Figs <xref ref-type="fig" rid="F6">30–35</xref>, <xref ref-type="fig" rid="F10">54–59</xref>). v) Phallus with aedeagus strongly S-shaped apically (Figure <xref ref-type="fig" rid="F14">82</xref>: ae). Within the morphotype of <italic><tp:taxon-name><tp:taxon-name-part taxon-name-part-type="genus" reg="Rhyncholepta">Rh.</tp:taxon-name-part><tp:taxon-name-part taxon-name-part-type="species" reg="grandicallosa">grandicallosa</tp:taxon-name-part></tp:taxon-name></italic>, the variability in shape of the anterior and lateral hypandrial projections enables two subtle, but stable, subtypes to be recognized. Differences between these subtypes are smaller than those between any two morphotypes/species of the <italic><tp:taxon-name><tp:taxon-name-part taxon-name-part-type="genus" reg="Rhyncholepta">Rh.</tp:taxon-name-part><tp:taxon-name-part taxon-name-part-type="species" reg="meinanderi">meinanderi</tp:taxon-name-part></tp:taxon-name></italic> species-group, and both of the subtypes represent strictly allopatric populations. We, therefore, decided to classify them as subspecies: <italic><tp:taxon-name><tp:taxon-name-part taxon-name-part-type="genus" reg="Rhyncholepta">Rh.</tp:taxon-name-part><tp:taxon-name-part taxon-name-part-type="species" reg="grandicallosa">g.</tp:taxon-name-part><tp:taxon-name-part taxon-name-part-type="subspecies" reg="grandicallosa">grandicallosa</tp:taxon-name-part></tp:taxon-name></italic> in South America and <italic><tp:taxon-name><tp:taxon-name-part taxon-name-part-type="genus" reg="Rhyncholepta">Rh.</tp:taxon-name-part><tp:taxon-name-part taxon-name-part-type="species" reg="grandicallosa">g.</tp:taxon-name-part><tp:taxon-name-part taxon-name-part-type="subspecies" reg="centroamericana">centroamericana</tp:taxon-name-part></tp:taxon-name></italic> subsp. n. in Central America.</p><p>The three remaining morphotypes form a distinct group characterized by the following shared characters: i) Genital capsule in ventral view with ventral rim apically convex, truncate or concave but never bilobed; posterior hypandrial projections visible in this view (Figs <xref ref-type="fig" rid="F7">36–41</xref>). ii) Anterior hypandrial projections triangularly narrowing, spinose at apex in dorsal (Figs <xref ref-type="fig" rid="F9">48–53</xref>: ap) and dorso-posterolateral (most exposed) <!--PageBreak-->view (Figs <xref ref-type="fig" rid="F13">75–77</xref>: ap). iii) Lateral hypandrial projections short, directed laterad, not golf-club shaped (Figs <xref ref-type="fig" rid="F11">60–65</xref>: lp). iv) Posterior hypandrial projections longer, spinose or widely rounded apically, situated more ventrally, directed ventrally or laterally (Figs <xref ref-type="fig" rid="F8">42–47</xref>: pp), visible in ventral and dorsal views (Figs <xref ref-type="fig" rid="F6">30–35</xref>, <xref ref-type="fig" rid="F10">54–59</xref>). v) Phallus with aedeagus only slightly sinuate apically (Figs <xref ref-type="fig" rid="F14">79</xref>: ae, 82: ae).</p><p>These morphotypes represent three related species that form the <italic><tp:taxon-name><tp:taxon-name-part taxon-name-part-type="genus" reg="Rhyncholepta">Rh.</tp:taxon-name-part><tp:taxon-name-part taxon-name-part-type="species" reg="meinanderi">meinanderi</tp:taxon-name-part></tp:taxon-name></italic> species-group defined by the characters mentioned above. <italic><tp:taxon-name><tp:taxon-name-part taxon-name-part-type="genus" reg="Ryncholepta">Ryncholepta</tp:taxon-name-part><tp:taxon-name-part taxon-name-part-type="species" reg="henryi">henryi</tp:taxon-name-part></tp:taxon-name></italic> sp. n. differs from <italic><tp:taxon-name><tp:taxon-name-part taxon-name-part-type="genus" reg="Rhyncholepta">Rh.</tp:taxon-name-part><tp:taxon-name-part taxon-name-part-type="species" reg="meinanderi">meinanderi</tp:taxon-name-part></tp:taxon-name></italic> and <italic><tp:taxon-name><tp:taxon-name-part taxon-name-part-type="genus" reg="Rhyncholepta">Rh.</tp:taxon-name-part><tp:taxon-name-part taxon-name-part-type="species" reg="wheeleri">wheeleri</tp:taxon-name-part></tp:taxon-name></italic> sp. n. by its different shape and position of the posterior hypandrial projection (narrowly rounded apically, directed laterally; Figs <xref ref-type="fig" rid="F7">37</xref>, <xref ref-type="fig" rid="F9">49</xref>, <xref ref-type="fig" rid="F11">61</xref>, <xref ref-type="fig" rid="F13">75</xref>: pp), and by the prominent posterolateral angles of the genital capsule (a character shared with <italic><tp:taxon-name><tp:taxon-name-part taxon-name-part-type="genus" reg="Rhyncholepta">Rh.</tp:taxon-name-part><tp:taxon-name-part taxon-name-part-type="species" reg="grandicallosa">grandicallosa</tp:taxon-name-part></tp:taxon-name></italic>). <italic><tp:taxon-name><tp:taxon-name-part taxon-name-part-type="genus" reg="Rhyncholepta">Rhyncholepta</tp:taxon-name-part><tp:taxon-name-part taxon-name-part-type="species" reg="meinanderi">meinanderi</tp:taxon-name-part></tp:taxon-name></italic> and <italic><tp:taxon-name><tp:taxon-name-part taxon-name-part-type="genus" reg="Rhyncholepta">Rh.</tp:taxon-name-part><tp:taxon-name-part taxon-name-part-type="species" reg="wheeleri">wheeleri</tp:taxon-name-part></tp:taxon-name></italic> sp. n. share the short spinous, ventrally directed posterior hypandrial projection (Figs <xref ref-type="fig" rid="F7">39</xref>, <xref ref-type="fig" rid="F7">41</xref>, <xref ref-type="fig" rid="F9">51</xref>, <xref ref-type="fig" rid="F9">53</xref>, <xref ref-type="fig" rid="F11">63</xref>, <xref ref-type="fig" rid="F11">65</xref>, <xref ref-type="fig" rid="F13">76–77</xref>: pp) and obtusangulate angles of the genital capsule. Both species differ in the shape of the three hypandrial projections (see key below).</p><p>Although we cannot confirm that the morphological differences between morphotypes reflect their phylogenetic relationships, the genus <italic><tp:taxon-name><tp:taxon-name-part taxon-name-part-type="genus" reg="Rhyncholepta">Rhyncholepta</tp:taxon-name-part></tp:taxon-name></italic> might be an interesting model group for phylogenetic and phylogeographic analyses.</p><sec sec-type="Key to the males of Rhyncholepta" id="SECID0E3TBI"><title>Key to the males of <italic><tp:taxon-name><tp:taxon-name-part taxon-name-part-type="genus" reg="Rhyncholepta">Rhyncholepta</tp:taxon-name-part></tp:taxon-name></italic></title><table-wrap content-type="key" position="anchor" orientation="portrait"><table id="TID0EIZAE" rules="all"><tbody><tr><td rowspan="1" colspan="1">1</td><td rowspan="1" colspan="1">Genital capsule in ventral view with ventral rim apically bilobed, small shallow V-shaped notch medially, hypandrial projections not visible (Figs <xref ref-type="fig" rid="F6">30–35</xref>). Hypandrium in posterior view with anterior projections large, lobe-like (not spinose apically) (Figs <xref ref-type="fig" rid="F8">42–47</xref>: ap); projections in dorso-posterolateral (most exposed) view large and rounded apically (Figs <xref ref-type="fig" rid="F13">72–74</xref>: ap). In dorsal view, lateral hypandrial projections long, directed anteriad and golf-club shaped (Figs <xref ref-type="fig" rid="F10">54–59</xref>: lp). Phallus with aedeagus S-shaped apically (Figure <xref ref-type="fig" rid="F14">82</xref>: ae)</td><td rowspan="1" colspan="1">
                      <bold><italic><tp:taxon-name><tp:taxon-name-part taxon-name-part-type="genus" reg="Rhyncholepta">Rh.</tp:taxon-name-part><tp:taxon-name-part taxon-name-part-type="species" reg="grandicallosa">grandicallosa</tp:taxon-name-part></tp:taxon-name></italic> Bergroth, 1911, 2</bold>
                    </td></tr><tr><td rowspan="1" colspan="1">–</td><td rowspan="1" colspan="1">Genital capsule in ventral view with ventral rim apically slightly convex, truncate, or widely V-shaped concave but not bilobed with shallow V-shaped notch medially, posterior hypandrial projections visible in this view (Figs <xref ref-type="fig" rid="F7">36–41</xref>). Anterior hypandrial projections triangularly narrowing, apically spinose both in dorsal (Figs <xref ref-type="fig" rid="F9">48–53</xref>: ap) and dorso-posterolateral (most exposed) view (Figs <xref ref-type="fig" rid="F13">75–77</xref>: ap). In dorsal view, lateral hypandrial projections shorter, directed laterad, not golf-club shaped (Figs <xref ref-type="fig" rid="F11">60–65</xref>: lp). Phallus with aedeagus only slightly sinuate apically (Figs <xref ref-type="fig" rid="F14">79</xref>, <xref ref-type="fig" rid="F14">82</xref>: ae)</td><td rowspan="1" colspan="1">
                      <bold><italic><tp:taxon-name><tp:taxon-name-part taxon-name-part-type="genus" reg="Rhyncholepta">Rh.</tp:taxon-name-part><tp:taxon-name-part taxon-name-part-type="species" reg="meinanderi">meinanderi</tp:taxon-name-part></tp:taxon-name></italic> species-group, 3</bold>
                    </td></tr><tr><td rowspan="1" colspan="1">2</td><td rowspan="1" colspan="1">Anterior hypandrial projections in posterior view with apices appearing rounded (Figs <xref ref-type="fig" rid="F8">42</xref>, <xref ref-type="fig" rid="F8">43</xref>: ap), larger in most exposed (dorso-posterolateral) view, lateral margins parallel-sided in middle, widely rounded apically (Figs <xref ref-type="fig" rid="F10">55</xref>: ap, and 72: ap). In dorsal view, apices of anterior hypandrial projections directed right upwards, median outline regularly convex (Figs <xref ref-type="fig" rid="F10">54</xref>, <xref ref-type="fig" rid="F10">55</xref>: ap); lateral hypandrial projections with "handles" approaching each other towards apices (Figs <xref ref-type="fig" rid="F10">54</xref>, <xref ref-type="fig" rid="F10">55</xref>: lp), each apically regularly (C- shaped) curved inwards (Figs <xref ref-type="fig" rid="F10">55</xref>: <!--PageBreak-->lp, 72: lp). Northern South America</td><td rowspan="1" colspan="1">
                      <bold><italic><tp:taxon-name><tp:taxon-name-part taxon-name-part-type="genus" reg="Rhyncholepta">Rh.</tp:taxon-name-part><tp:taxon-name-part taxon-name-part-type="species" reg="grandicallosa">grandicallosa</tp:taxon-name-part><tp:taxon-name-part taxon-name-part-type="subspecies" reg="grandicallosa">grandicallosa</tp:taxon-name-part></tp:taxon-name></italic> Bergroth, 1911</bold>
                    </td></tr><tr><td rowspan="1" colspan="1">–</td><td rowspan="1" colspan="1">Anterior hypandrial projections in posterior view with apices appearing acute (Figs <xref ref-type="fig" rid="F8">44</xref>, <xref ref-type="fig" rid="F8">45</xref>: ap, 46, 47: ap), smaller, parabolic, in most exposed (dorso-posterolateral) view apex narrowly rounded (Figs <xref ref-type="fig" rid="F13">73</xref>, <xref ref-type="fig" rid="F13">74</xref>: ap). In dorsal view, apices of anterior hypandrial projections directed anterodorsally, median outline straight (Figs, 56, 57: ap, 58, 59: ap); lateral hypandrial projections with "handles" nearly parallel, suddenly (ca. in right angle) curved inward apically (Figs <xref ref-type="fig" rid="F10">57</xref>, <xref ref-type="fig" rid="F10">59</xref>: lp, 73, 74: lp). Central America</td><td rowspan="1" colspan="1">
                      <bold><italic><tp:taxon-name><tp:taxon-name-part taxon-name-part-type="genus" reg="Rhyncholepta">Rh.</tp:taxon-name-part><tp:taxon-name-part taxon-name-part-type="species" reg="grandicallosa">grandicallosa</tp:taxon-name-part><tp:taxon-name-part taxon-name-part-type="subspecies" reg="centroamericana">centroamericana</tp:taxon-name-part></tp:taxon-name></italic> subsp. n.</bold>
                    </td></tr><tr><td rowspan="1" colspan="1">3</td><td rowspan="1" colspan="1">Genital capsule with posterolateral angles prominent (Figs <xref ref-type="fig" rid="F7">36</xref>, <xref ref-type="fig" rid="F11">60</xref>) in ventral and dorsal view. Ventral rim in ventral view truncate apically (Figs <xref ref-type="fig" rid="F7">36–37</xref>), posterior hypandrial projections directed laterad, rounded apically, together with ventral rim forming broad T (Figs <xref ref-type="fig" rid="F7">36–37</xref>). Anterior hypandrial projections in most exposed (dorso-posterolateral) view with dorsal margin nearly straight (Figure <xref ref-type="fig" rid="F13">75</xref>: ap); posterior and lateral projection forming acute angle (Figure <xref ref-type="fig" rid="F13">75</xref>: a); posterior projection appearing straight, wide, broadly rounded apically (Figure <xref ref-type="fig" rid="F13">75</xref>: pp). French Guiana</td><td rowspan="1" colspan="1">
                      <bold><italic><tp:taxon-name><tp:taxon-name-part taxon-name-part-type="genus" reg="Rhyncholepta">Rh.</tp:taxon-name-part><tp:taxon-name-part taxon-name-part-type="species" reg="henryi">henryi</tp:taxon-name-part></tp:taxon-name></italic> sp. n.</bold>
                    </td></tr><tr><td rowspan="1" colspan="1">–</td><td rowspan="1" colspan="1">Genital capsule in ventral and dorsal view with posterolateral angles obtusangulate, not prominent (Figs <xref ref-type="fig" rid="F7">38</xref>, <xref ref-type="fig" rid="F7">40</xref>, <xref ref-type="fig" rid="F11">62</xref>, <xref ref-type="fig" rid="F11">64</xref>). Ventral rim in ventral view apically convex (Figs <xref ref-type="fig" rid="F7">38–39</xref>) or concave (Figs <xref ref-type="fig" rid="F7">40–41</xref>), posterior hypandrial projections directed ventrally, apically spinose (Figs <xref ref-type="fig" rid="F7">39</xref>, <xref ref-type="fig" rid="F7">41</xref>, <xref ref-type="fig" rid="F9">50–53</xref>). Posterior hypandrial projections in most exposed (dorso-posterolateral) view narrowing towards acute apex (Figs <xref ref-type="fig" rid="F13">76</xref>, <xref ref-type="fig" rid="F13">77</xref>: pp)</td><td rowspan="1" colspan="1">
                      <bold>4</bold>
                    </td></tr><tr><td rowspan="1" colspan="1">4</td><td rowspan="1" colspan="1">Ventral rim in ventral view apically widely convex; posterior projections lateral on median projection (Figs <xref ref-type="fig" rid="F7">38–39</xref>). Hypandrium in posterior view with posterior projections short, spinose, curved, apices directed ventrally (Figs <xref ref-type="fig" rid="F9">50</xref>, <xref ref-type="fig" rid="F9">51</xref>: pp). Anterior hypandrial projections in most exposed (dorso-posterolateral) view with dorsal margin slightly convex, apically with sharp spine bent downwards (Figure <xref ref-type="fig" rid="F13">76</xref>: ap); bases of posterior and lateral projections approached together, forming acute angle (Figure <xref ref-type="fig" rid="F13">76</xref>: a). In dorsal view, anterior hypandrial projections in apical half narrow (Figs <xref ref-type="fig" rid="F11">62</xref>, <xref ref-type="fig" rid="F11">63</xref>: ap), posterior projections directed laterad (Figs <xref ref-type="fig" rid="F11">62</xref>, <xref ref-type="fig" rid="F11">63</xref>: pp). Northern South America.</td><td rowspan="1" colspan="1">
                      <bold><italic><tp:taxon-name><tp:taxon-name-part taxon-name-part-type="genus" reg="Rhyncholepta">Rh.</tp:taxon-name-part><tp:taxon-name-part taxon-name-part-type="species" reg="meinanderi">meinanderi</tp:taxon-name-part></tp:taxon-name></italic> Becker &amp; Grazia-Vieira, 1971</bold>
                    </td></tr><tr><td rowspan="1" colspan="1">–</td><td rowspan="1" colspan="1">Ventral rim in ventral view apically with wide M-shaped projection, shallow V-shaped incision medially; posterior hypandrial projections posterolateral (Figs <xref ref-type="fig" rid="F7">40–41</xref>). Hypandrium in posterior view with posterior projections very short, acute but not spinose, directed posterolaterad (Figs <xref ref-type="fig" rid="F9">52</xref>, <xref ref-type="fig" rid="F9">53</xref>: pp). Anterior hypandrial projections in most exposed (dorso-posterolateral) view with dorsal margin slightly concave, apically with sharp spine strongly curved downwards (Figure <xref ref-type="fig" rid="F13">77</xref>: ap); bases of posterior and lateral projections widely separated, both projections parallel (Figure <xref ref-type="fig" rid="F13">77</xref>: a). In dorsal view, anterior hypandrial projections wide (Figs <xref ref-type="fig" rid="F11">64</xref>, <xref ref-type="fig" rid="F11">65</xref>: ap); posterior projections visible as acute angles directed posterolaterad (Figure <xref ref-type="fig" rid="F11">65</xref>: ppb). Guyana</td><td rowspan="1" colspan="1">
                      <bold><italic><tp:taxon-name><tp:taxon-name-part taxon-name-part-type="genus" reg="Rhyncholepta">Rh.</tp:taxon-name-part><tp:taxon-name-part taxon-name-part-type="species" reg="wheeleri">wheeleri</tp:taxon-name-part></tp:taxon-name></italic> sp. n.</bold>
                    </td></tr><!--PageBreak--></tbody></table></table-wrap></sec></tp:treatment-sec><ref-list><ref id="B4"><mixed-citation xmlns:xlink="http://www.w3.org/1999/xlink" xlink:type="simple"><person-group><name name-style="western"><surname>Becker</surname><given-names>M</given-names></name><name name-style="western"><surname>Grazia-Vieira</surname><given-names>J</given-names></name></person-group> (<year>1971</year>) <article-title>Sôbre o gênero <italic><tp:taxon-name><tp:taxon-name-part taxon-name-part-type="genus">Rhyncholepta</tp:taxon-name-part></tp:taxon-name></italic> Bergroth, 1911, com a descrição de uma nova espécie (<tp:taxon-name><tp:taxon-name-part taxon-name-part-type="order">Hemiptera</tp:taxon-name-part></tp:taxon-name>, <tp:taxon-name><tp:taxon-name-part taxon-name-part-type="family">Pentatomidae</tp:taxon-name-part></tp:taxon-name>, <tp:taxon-name><tp:taxon-name-part taxon-name-part-type="subfamily">Pentatominae</tp:taxon-name-part></tp:taxon-name>).</article-title><source>Revista Brasileira de Biologia</source><volume>31</volume>: <fpage>389</fpage>–<lpage>399</lpage>.</mixed-citation></ref><ref id="B25"><mixed-citation xmlns:xlink="http://www.w3.org/1999/xlink" xlink:type="simple"><person-group><name name-style="western"><surname>Rolston</surname><given-names>LH</given-names></name></person-group> (<year>1987</year>) <article-title>Two new genera and species of <tp:taxon-name><tp:taxon-name-part taxon-name-part-type="tribe">Pentatomini</tp:taxon-name-part></tp:taxon-name> from Peru and Brazil (<tp:taxon-name><tp:taxon-name-part taxon-name-part-type="order">Hemiptera</tp:taxon-name-part></tp:taxon-name>: <tp:taxon-name><tp:taxon-name-part taxon-name-part-type="family">Pentatomidae</tp:taxon-name-part></tp:taxon-name>).</article-title><source>Journal of the New York Entomological Society</source><volume>95</volume>: <fpage>62</fpage>–<lpage>68</lpage>.</mixed-citation></ref><ref id="B10"><mixed-citation xmlns:xlink="http://www.w3.org/1999/xlink" xlink:type="simple"><person-group><name name-style="western"><surname>Froeschner</surname><given-names>RC</given-names></name></person-group> (<year>1999</year>) <article-title>True bugs (<tp:taxon-name><tp:taxon-name-part taxon-name-part-type="suborder">Heteroptera</tp:taxon-name-part></tp:taxon-name>) of Panama: A synoptic catalog as a contribution to the study of Panamanian biodiversity.</article-title><source>Memoirs of the American Entomological Institute</source><volume>61</volume>: <fpage>1</fpage>–<lpage>393</lpage>.</mixed-citation></ref><ref id="B31"><mixed-citation xmlns:xlink="http://www.w3.org/1999/xlink" xlink:type="simple"><person-group><name name-style="western"><surname>Torres Gutiérrez</surname><given-names>C</given-names></name></person-group> (<year>2005</year>) <article-title>La tribu <tp:taxon-name><tp:taxon-name-part taxon-name-part-type="tribe">Pentatomini</tp:taxon-name-part></tp:taxon-name> (<tp:taxon-name><tp:taxon-name-part taxon-name-part-type="order">Hemiptera</tp:taxon-name-part></tp:taxon-name>: <tp:taxon-name><tp:taxon-name-part taxon-name-part-type="family">Pentatomidae</tp:taxon-name-part></tp:taxon-name>) en Colombia.</article-title> In: <person-group><name name-style="western"><surname>Fernández</surname><given-names>FG</given-names></name><name name-style="western"><surname>Andrade</surname><given-names>GM</given-names></name><name name-style="western"><surname>Amat García</surname><given-names>GD</given-names></name></person-group> (<role>Eds</role>) <issue-title>Insectos de Colombia.</issue-title><source>Vol. 3. Unibiblos, Bogotá</source>, <fpage>61</fpage>–<lpage>128</lpage>.</mixed-citation></ref><ref id="B15"><mixed-citation xmlns:xlink="http://www.w3.org/1999/xlink" xlink:type="simple"><person-group><name name-style="western"><surname>Greve</surname><given-names>C</given-names></name><name name-style="western"><surname>Schwertner</surname><given-names>C</given-names></name><name name-style="western"><surname>Grazia</surname><given-names>J</given-names></name></person-group> (<year>2013</year>) <article-title>Cladistic analysis and synopsis of <italic><tp:taxon-name><tp:taxon-name-part taxon-name-part-type="genus">Chloropepla</tp:taxon-name-part></tp:taxon-name></italic> Stål (<tp:taxon-name><tp:taxon-name-part taxon-name-part-type="order">Hemiptera</tp:taxon-name-part></tp:taxon-name>: <tp:taxon-name><tp:taxon-name-part taxon-name-part-type="suborder">Heteroptera</tp:taxon-name-part></tp:taxon-name>: <tp:taxon-name><tp:taxon-name-part taxon-name-part-type="family">Pentatomidae</tp:taxon-name-part></tp:taxon-name>) with the description of three new species.</article-title><source>Insect Systematics and Evolution</source><volume>44</volume>: <fpage>1</fpage>–<lpage>43</lpage>. <ext-link xlink:type="simple" ext-link-type="doi" xlink:href="10.1163/1876312X-04401002">https://doi.org/10.1163/1876312X-04401002</ext-link></mixed-citation></ref><ref id="B7"><mixed-citation xmlns:xlink="http://www.w3.org/1999/xlink" xlink:type="simple"><person-group><name name-style="western"><surname>Cambra</surname><given-names>RA</given-names></name><name name-style="western"><surname>Carranza</surname><given-names>R</given-names></name><name name-style="western"><surname>Añino</surname><given-names>Ramos YJ</given-names></name><name name-style="western"><surname>Santos</surname><given-names>Murgas A</given-names></name></person-group> (<year>2018</year>) <article-title>Los Pentatómidos (<tp:taxon-name><tp:taxon-name-part taxon-name-part-type="order">Hemiptera</tp:taxon-name-part></tp:taxon-name>: <tp:taxon-name><tp:taxon-name-part taxon-name-part-type="suborder">Heteroptera</tp:taxon-name-part></tp:taxon-name>) de Panamá.</article-title><source>Revista Nicaragüense de Entomología</source><volume>149</volume>: <fpage>1</fpage>–<lpage>21</lpage>.</mixed-citation></ref><ref id="B24"><mixed-citation xmlns:xlink="http://www.w3.org/1999/xlink" xlink:type="simple"><person-group><name name-style="western"><surname>Rider</surname><given-names>DA</given-names></name><name name-style="western"><surname>Schwertner</surname><given-names>CF</given-names></name><name name-style="western"><surname>Vilímová</surname><given-names>J</given-names></name><name name-style="western"><surname>Rédei</surname><given-names>D</given-names></name><name name-style="western"><surname>Kment</surname><given-names>P</given-names></name><name name-style="western"><surname>Thomas</surname><given-names>DB</given-names></name></person-group> (<year>2018</year>) <article-title>Higher systematics of the <tp:taxon-name><tp:taxon-name-part taxon-name-part-type="superfamily">Pentatomoidea</tp:taxon-name-part></tp:taxon-name>.</article-title> In: <person-group><name name-style="western"><surname>McPherson</surname><given-names>JE</given-names></name></person-group> (<role>Ed.</role>) <issue-title>Invasive stink bugs and related species (Pentatomoidea).</issue-title><source>Biology, higher systematics, semiochemistry and management. CRC Press, Taylor and Francis Group, Boca Raton, London, New York</source>, <fpage>25</fpage>–<lpage>201</lpage>.</mixed-citation></ref><ref id="B14"><mixed-citation xmlns:xlink="http://www.w3.org/1999/xlink" xlink:type="simple"><person-group><name name-style="western"><surname>Greve</surname><given-names>C</given-names></name></person-group> (<year>2010</year>) <source>Filogenia do grupo <italic><tp:taxon-name><tp:taxon-name-part taxon-name-part-type="genus">Chlorocoris</tp:taxon-name-part></tp:taxon-name></italic> baseada em morfologia e evidência total, descrição de cinco novas espécies e sinopse de <italic><tp:taxon-name><tp:taxon-name-part taxon-name-part-type="genus">Chloropepla</tp:taxon-name-part></tp:taxon-name></italic> Stål, incluindo análise cladística e biogeográfica (<tp:taxon-name><tp:taxon-name-part taxon-name-part-type="order">Hemiptera</tp:taxon-name-part></tp:taxon-name>: <tp:taxon-name><tp:taxon-name-part taxon-name-part-type="suborder">Heteroptera</tp:taxon-name-part></tp:taxon-name>: <tp:taxon-name><tp:taxon-name-part taxon-name-part-type="family">Pentatomidae</tp:taxon-name-part></tp:taxon-name>). Unpublished PhD Thesis.</source><publisher-name>Universidade Federal do Rio Grande do Sul</publisher-name>, <publisher-loc>Porto Alegre</publisher-loc>, <size units="page">147 pp</size>.</mixed-citation></ref><ref id="B12"><mixed-citation xmlns:xlink="http://www.w3.org/1999/xlink" xlink:type="simple"><person-group><name name-style="western"><surname>Grazia</surname><given-names>J</given-names></name><name name-style="western"><surname>Fernandes</surname><given-names>JAM</given-names></name><name name-style="western"><surname>Schwertner</surname><given-names>CF</given-names></name></person-group> (<year>1998</year>) <italic><tp:taxon-name><tp:taxon-name-part taxon-name-part-type="genus">Luridocimex</tp:taxon-name-part></tp:taxon-name></italic>, um novo gênero de <tp:taxon-name><tp:taxon-name-part taxon-name-part-type="tribe">Pentatomini</tp:taxon-name-part></tp:taxon-name> (<tp:taxon-name><tp:taxon-name-part taxon-name-part-type="suborder">Heteroptera</tp:taxon-name-part></tp:taxon-name>, <tp:taxon-name><tp:taxon-name-part taxon-name-part-type="family">Pentatomidae</tp:taxon-name-part></tp:taxon-name>) do Brasil. Iheringia, Série Zoologia 84: 161–166.</mixed-citation></ref><ref id="B13"><mixed-citation xmlns:xlink="http://www.w3.org/1999/xlink" xlink:type="simple"><person-group><name name-style="western"><surname>Grazia</surname><given-names>J</given-names></name><name name-style="western"><surname>Fernandes</surname><given-names>JAM</given-names></name><name name-style="western"><surname>Schwertner</surname><given-names>CF</given-names></name></person-group> (<year>1999</year>) <italic><tp:taxon-name><tp:taxon-name-part taxon-name-part-type="genus">Stysiana</tp:taxon-name-part></tp:taxon-name></italic>, a new genus and four new species of <tp:taxon-name><tp:taxon-name-part taxon-name-part-type="tribe">Pentatomini</tp:taxon-name-part></tp:taxon-name> (<tp:taxon-name><tp:taxon-name-part taxon-name-part-type="suborder">Heteroptera</tp:taxon-name-part></tp:taxon-name>: <tp:taxon-name><tp:taxon-name-part taxon-name-part-type="family">Pentatomidae</tp:taxon-name-part></tp:taxon-name>) of the Neotropical region. Acta Societatis Zoologicae Bohemicae 63: 71–83.</mixed-citation></ref><ref id="B5"><mixed-citation xmlns:xlink="http://www.w3.org/1999/xlink" xlink:type="simple"><person-group><name name-style="western"><surname>Bergroth</surname><given-names>E</given-names></name></person-group> (<year>1911</year>) <article-title>Zur Kenntnis der neotropischen Arminen (Hem. Het.).</article-title><source>Wiener Entomologische Zeitung</source><volume>30</volume>: <fpage>117</fpage>–<lpage>130</lpage>.</mixed-citation></ref></ref-list></tp:taxon-treatment>
