# Supplementary material for: Review of the Neotropical genus Rhyncholepta with descriptions of three new species-group taxa (Hemiptera, Heteroptera, Pentatomidae)
Source: Zookeys. 2018 Nov 15;(796):347–95. doi: 10.3897/zookeys.796.22517 (PMC6284112; doi:10.3897/zookeys.796.22517)
Supplement: XML Treatment for Rhyncholepta grandicallosa grandicallosa [file zookeys.796.22517-treatment2.xml]

<!DOCTYPE tp:taxon-treatment
  PUBLIC "-//TaxonX//DTD Taxonomic Treatment Publishing DTD v0 20100105//EN" "tax-treatment-NSO.dtd">
<tp:taxon-treatment xmlns:tp="http://www.plazi.org/taxpub"><tp:treatment-meta><kwd-group><label>Taxon classification</label><kwd><named-content xmlns:xlink="http://www.w3.org/1999/xlink" content-type="kingdom">Animalia</named-content></kwd><kwd><named-content xmlns:xlink="http://www.w3.org/1999/xlink" content-type="order">ORDO</named-content></kwd><kwd><named-content xmlns:xlink="http://www.w3.org/1999/xlink" content-type="family">FAMILIA</named-content></kwd></kwd-group><mixed-citation publication-type="journal"><person-group><name><surname>Kment</surname><given-names>Petr</given-names></name><name><surname>Eger</surname><given-names>Joe E.</given-names></name><name><surname>Rider3</surname><given-names>Jr. David A.</given-names></name></person-group><article-title>Review of the Neotropical genus <italic><tp:taxon-name><tp:taxon-name-part taxon-name-part-type="genus" reg="Rhyncholepta">Rhyncholepta</tp:taxon-name-part></tp:taxon-name></italic> with descriptions of three new species-group taxa (<tp:taxon-name><tp:taxon-name-part taxon-name-part-type="order">Hemiptera</tp:taxon-name-part></tp:taxon-name>, <tp:taxon-name><tp:taxon-name-part taxon-name-part-type="suborder">Heteroptera</tp:taxon-name-part></tp:taxon-name>, <tp:taxon-name><tp:taxon-name-part taxon-name-part-type="family">Pentatomidae</tp:taxon-name-part></tp:taxon-name>)</article-title><source>Zookeys</source><day>15</day><month>11</month><year>2018</year><volume>2018</volume><issue>796</issue><fpage>347</fpage><lpage>395</lpage><pub-id pub-id-type="doi">10.3897/zookeys.796.22517</pub-id></mixed-citation></tp:treatment-meta><tp:nomenclature><tp:taxon-name>
            <tp:taxon-name-part taxon-name-part-type="genus" reg="Rhyncholepta">Rhyncholepta</tp:taxon-name-part>
            <tp:taxon-name-part taxon-name-part-type="species" reg="grandicallosa">grandicallosa</tp:taxon-name-part>
            <tp:taxon-name-part taxon-name-part-type="subspecies" reg="grandicallosa">grandicallosa</tp:taxon-name-part>
          </tp:taxon-name><tp:taxon-authority>Bergroth, 1911</tp:taxon-authority><xref ref-type="fig" rid="F1">Figs 1–4</xref><xref ref-type="fig" rid="F3">, 9</xref><xref ref-type="fig" rid="F3">, 11–12</xref><xref ref-type="fig" rid="F4">, 14–18</xref><xref ref-type="fig" rid="F5">, 29</xref><xref ref-type="fig" rid="F6">, 30–31</xref><xref ref-type="fig" rid="F8">, 42–43</xref><xref ref-type="fig" rid="F10">, 54–55</xref><xref ref-type="fig" rid="F12">, 66</xref><xref ref-type="fig" rid="F13">, 72</xref><xref ref-type="fig" rid="F14">, 78–80</xref><xref ref-type="fig" rid="F16">, 90</xref><xref ref-type="fig" rid="F17">, 94</xref><tp:nomenclature-citation-list><tp:nomenclature-citation><tp:taxon-name>
                <tp:taxon-name-part taxon-name-part-type="genus" reg="Rhyncholepta">Rhyncholepta</tp:taxon-name-part>
                <tp:taxon-name-part taxon-name-part-type="species" reg="grandicallosa">grandicallosa</tp:taxon-name-part>
              </tp:taxon-name><comment>Bergroth, 1911: 121–122. Syntype(s): ♀, French Guiana (<named-content xmlns:xlink="http://www.w3.org/1999/xlink" content-type="dwc:institutional_code" xlink:type="simple">MZHF</named-content>).</comment></tp:nomenclature-citation><tp:nomenclature-citation><tp:taxon-name>
                <tp:taxon-name-part taxon-name-part-type="genus" reg="Rhyncholepta">Rhyncholepta</tp:taxon-name-part>
                <tp:taxon-name-part taxon-name-part-type="species" reg="grandicallosa">grandicallosa</tp:taxon-name-part>
              </tp:taxon-name><comment>: <xref ref-type="bibr" rid="B6">Bergroth (1914)</xref>: 441 (list), Pl. XI: fig. 6 (habitus illustration); <xref ref-type="bibr" rid="B4">Becker and Grazia-Vieira (1971)</xref>: 393–396, 398–399, figs 1–3, 6–7, 10, 12, 14, 16 (redescription, habitus and detailed morphological illustrations, inadvertent lectotype designation, distribution); <xref ref-type="bibr" rid="B3">Arnold (2011)</xref>: 104 (record); <xref ref-type="bibr" rid="B15">Greve et al. (2013)</xref>: 3, 5, 12: fig. 4L, 14, 16: fig. 64 (cladistic analysis, morphology of male genitalia); <xref ref-type="bibr" rid="B8">Castro- Huertas et al. (2015)</xref> [?]: 563 (record); <xref ref-type="bibr" rid="B24">Rider et al. (2018)</xref>: 190: fig. 2.21 (habitus photo, distribution); <xref ref-type="bibr" rid="B29">Silva et al. (2018)</xref>: 437 (checklist).</comment></tp:nomenclature-citation><tp:nomenclature-citation><tp:taxon-name>
                <tp:taxon-name-part taxon-name-part-type="genus" reg="Rhyncholepta">Rhyncholepta</tp:taxon-name-part>
                <tp:taxon-name-part taxon-name-part-type="species" reg="grandicalosa">grandicalosa</tp:taxon-name-part>
              </tp:taxon-name><comment>(incorrect subsequent spelling): <xref ref-type="bibr" rid="B11">Grazia (1984)</xref>: 79 (record).</comment></tp:nomenclature-citation><tp:nomenclature-citation><tp:taxon-name>
                <tp:taxon-name-part taxon-name-part-type="genus" reg="Rhyncholepta">Rhyncholepta</tp:taxon-name-part>
              </tp:taxon-name><comment>sp. [?]: <xref ref-type="bibr" rid="B31">Torres Gutiérrez (2005)</xref>: 95: fig. 4.42, 109, 115 (record, habitus photo).</comment></tp:nomenclature-citation></tp:nomenclature-citation-list></tp:nomenclature><tp:treatment-sec sec-type="type locality" id="SECID0EDICI"><title>Type locality.</title><p>French Guiana (without further details) (<xref ref-type="bibr" rid="B5">Bergroth 1911</xref>). Designation of neotype would change the type locality as follows: French Guiana, Roura Commune, Route de Kaw, Camp Caimans, <named-content xmlns:xlink="http://www.w3.org/1999/xlink" content-type="dwc:verbatimCoordinates" xlink:type="simple"><named-content content-type="geo-json" specific-use="{&#34;type&#34;:&#34;Point&#34;,&#34;coordinates&#34;:[-52.218194,4.569389]}" id="NCID0EQICI" xlink:type="simple">4°34'09.8"N 52°13'05.5"W</named-content></named-content>, 320 m a.s.l.</p><p><bold>Type material examined.</bold> Lectotype (designated by <xref ref-type="bibr" rid="B4">Becker and Grazia-Vieira (1971</xref>: 396), by use of "holótipo"; requested to be supressed by Kment et al. in press) (Figs <xref ref-type="fig" rid="F1">3–4</xref>, <xref ref-type="fig" rid="F4">14</xref>): ♀, <bold>FRENCH GUIANA</bold>: "FRENCH / GUIANA [handwritten in black ink, white label] // <tp:taxon-name><tp:taxon-name-part taxon-name-part-type="genus" reg="Rhyncholepta">Rhyncholepta</tp:taxon-name-part></tp:taxon-name> / <tp:taxon-name><tp:taxon-name-part taxon-name-part-type="genus" reg="Rhyncholepta"/><tp:taxon-name-part taxon-name-part-type="species" reg="grandicallosa">grandicallosa</tp:taxon-name-part></tp:taxon-name> B. [handwritten in black ink, white label] // Mus. Zool. H:fors. / Spec. Typ. No [printed] 12397 / <tp:taxon-name><tp:taxon-name-part taxon-name-part-type="genus" reg="Rhyncholepta">Rhyncholepta</tp:taxon-name-part></tp:taxon-name> / <tp:taxon-name><tp:taxon-name-part taxon-name-part-type="genus" reg="Rhyncholepta"/><tp:taxon-name-part taxon-name-part-type="species" reg="grandicallosa">grandicallosa</tp:taxon-name-part></tp:taxon-name> [handwritten in black ink and pencil, white label with black marginal frame] // Mus.Zool. Helsinki / Loan No. / HE [printed] 1246 [handwritten in blue ink, yellow label] // Mus.Zool. Helsinki / Loan No. / HE [printed] 1985 [handwritten in blue ink, yellow label] // Mus.Zool. Helsinki / Loan No. / HE [printed] 1985 [handwritten in blue ink, yellow label]" (<named-content xmlns:xlink="http://www.w3.org/1999/xlink" content-type="dwc:institutional_code" xlink:type="simple">MZHF</named-content>). The lectotype is pinned through scutellum, antennomeres <abbrev xmlns:xlink="http://www.w3.org/1999/xlink" xlink:title="basipedicellite" id="ABBRID0EKKCI" xlink:type="simple">IIa</abbrev>–<abbrev xmlns:xlink="http://www.w3.org/1999/xlink" xlink:title="distiflagellum" id="ABBRID0EOKCI" xlink:type="simple">IV</abbrev> of both antennae missing, left hind leg and right fore and middle legs missing.</p><p>Neotype (here suggested) (Figs <xref ref-type="fig" rid="F1">1</xref>, <xref ref-type="fig" rid="F4">15</xref>): ♂, <bold>FRENCH GUIANA</bold>: "GUYANE FR., Rt. De Kaw / Camp Caimans, 320 m a.s.l. / <named-content xmlns:xlink="http://www.w3.org/1999/xlink" content-type="dwc:verbatimCoordinates" xlink:type="simple"><named-content content-type="geo-json" specific-use="{&#34;type&#34;:&#34;Point&#34;,&#34;coordinates&#34;:[-52.218200,4.569400]}" id="NCID0EBLCI" xlink:type="simple">04.5694N, 52.2182W</named-content></named-content> / 11.-19.i.2016, S. MURZIN lgt. [printed, white label] // COLLECTIO / NATIONAL MUSEUM / Praha, Czech Republic [printed, white label] // ♂ [printed, white label] // NEOTYPUS / <italic>RHYNCHOLEPTA</italic> / <italic>G. grandicallosa</italic> / Bergroth, 1911 / des. Kment, Eger, Rider 2017 [printed, red label]" (<named-content xmlns:xlink="http://www.w3.org/1999/xlink" content-type="dwc:institutional_code" xlink:type="simple">NMPC</named-content>). The candidate neotype is card-mounted, with detached genital capsule glued on a separate small piece of card.</p></tp:treatment-sec><tp:treatment-sec sec-type="material" id="SECID0ECMCI"><title>Additional material examined (males and associated females).</title><p><bold>BRAZIL: Amazonas</bold>: Barcelos, Rio Aracá, boca do Rio Curuduri, <named-content xmlns:xlink="http://www.w3.org/1999/xlink" content-type="dwc:verbatimCoordinates" xlink:type="simple"><named-content content-type="geo-json" specific-use="{&#34;type&#34;:&#34;Point&#34;,&#34;coordinates&#34;:[-63.289444,0.097222]}" id="NCID0ENMCI" xlink:type="simple">00°05'50"N 63°17'22"W</named-content></named-content>, light trap, 15.–18.vi.2010, 1 ♂, C. Schwertner lgt., C. Schwertner and J. Grazia det. (<named-content xmlns:xlink="http://www.w3.org/1999/xlink" content-type="dwc:institutional_code" xlink:type="simple">INPA</named-content>); Barcelos, Rio Aracá, comunidade Bacuquara, <named-content xmlns:xlink="http://www.w3.org/1999/xlink" content-type="dwc:verbatimCoordinates" xlink:type="simple"><named-content content-type="geo-json" specific-use="{&#34;type&#34;:&#34;Point&#34;,&#34;coordinates&#34;:[-63.176389,0.154722]}" id="NCID0E1MCI" xlink:type="simple">00°09'17"N 63°10'35"W</named-content></named-content>, light trap, 12.–14.vi.2010, 1 ♂, C. Schwertner lgt., C. Schwertner and J. Grazia det. (<named-content xmlns:xlink="http://www.w3.org/1999/xlink" content-type="dwc:institutional_code" xlink:type="simple">INPA</named-content>); Barcelos, Rio Padauari, comunidade Ararão/Ararinha, <named-content xmlns:xlink="http://www.w3.org/1999/xlink" content-type="dwc:verbatimCoordinates" xlink:type="simple"><named-content content-type="geo-json" specific-use="{&#34;type&#34;:&#34;Point&#34;,&#34;coordinates&#34;:[-64.058333,0.505000]}" id="NCID0EHNCI" xlink:type="simple">00°30'18"N 64°03'30"W</named-content></named-content>, light trap, 4.–7.vi.2010, 1 ♂, C. Schwertner lgt., C. Schwertner and J. Grazia det. (<named-content xmlns:xlink="http://www.w3.org/1999/xlink" content-type="dwc:institutional_code" xlink:type="simple">INPA</named-content>); Ipixuna, Rio Gregório, comunidade Lago Grande no Seringal do Recreio, <named-content xmlns:xlink="http://www.w3.org/1999/xlink" content-type="dwc:verbatimCoordinates" xlink:type="simple"><named-content content-type="geo-json" specific-use="{&#34;type&#34;:&#34;Point&#34;,&#34;coordinates&#34;:[-70.819528,-7.169917]}" id="NCID0EUNCI" xlink:type="simple">07°10'11.7"S 70°49'10.3"W</named-content></named-content>, light trap, 17.–23.v.2011, 2 ♂♂ 3 ♀♀, C. Schwertner lgt., C. Schwertner and J. Grazia det. (<named-content xmlns:xlink="http://www.w3.org/1999/xlink" content-type="dwc:institutional_code" xlink:type="simple">INPA</named-content>). – <bold>ECUADOR: Napo Province</bold>: Misahualli, 600 m a.s.l., 10.ix.1996, 1 ♂, D. Robacker lgt. (<abbrev xmlns:xlink="http://www.w3.org/1999/xlink" content-type="institution" xlink:title="Donald B. Thomas collection, Edinburgh, Texas, USA" id="ABBRID0EAOCI" xlink:type="simple">DBTC</abbrev>); Puerto Mis[a]hualli env., 1650–1900 ft [= 503–582 m a.s.l.], <named-content xmlns:xlink="http://www.w3.org/1999/xlink" content-type="dwc:verbatimCoordinates" xlink:type="simple"><named-content content-type="geo-json" specific-use="{&#34;type&#34;:&#34;Point&#34;,&#34;coordinates&#34;:[-77.663667,-1.047000]}" id="NCID0EIOCI" xlink:type="simple">1°2'49.2"S, 77°39'49.2"W</named-content></named-content>, Mercury vapor and Ultraviolet lights, 6.–19.ix.1998, 2 ♂♂ 2 ♀♀, J. E. Eger lgt. (<abbrev xmlns:xlink="http://www.w3.org/1999/xlink" content-type="institution" xlink:title="Joe E. Eger collection, Tampa, Florida, USA" id="ABBRID0ENOCI" xlink:type="simple">JEEC</abbrev>). <bold>Orellana Province</bold>: Cerca Pompeya, Yasuni NP, 00°38–40'S 76°22–27'W, 280 m a.s.l., 1.–11.x.2002, 3 ♂♂, D. Robacker lgt. (<abbrev xmlns:xlink="http://www.w3.org/1999/xlink" content-type="institution" xlink:title="Donald B. Thomas collection, Edinburgh, Texas, USA" id="ABBRID0EUOCI" xlink:type="simple">DBTC</abbrev>); Yasuni Research Station, ca. 40 km SE Limonccha, 3.–6.iv.2001, 1 ♂ 1 ♀, P. J. Landolt lgt. (<abbrev xmlns:xlink="http://www.w3.org/1999/xlink" content-type="institution" xlink:title="Joe E. Eger collection, Tampa, Florida, USA" id="ABBRID0EZOCI" xlink:type="simple">JEEC</abbrev>). <bold>Santo Domingo de los Tsáchilas Province</bold>: Tinalandia [ca. <named-content xmlns:xlink="http://www.w3.org/1999/xlink" content-type="dwc:verbatimCoordinates" xlink:type="simple"><named-content content-type="geo-json" specific-use="{&#34;type&#34;:&#34;Point&#34;,&#34;coordinates&#34;:[-79.051773,-0.297304]}" id="NCID0EDPCI" xlink:type="simple">0.297304°S, 79.051773°W</named-content></named-content>], 9.–16.vii.1980, 1 ♂, H. V. Weems, Jr. lgt. (<named-content xmlns:xlink="http://www.w3.org/1999/xlink" content-type="dwc:institutional_code" xlink:type="simple">FSCA</named-content>). – <bold>FRENCH GUIANA: Cayenne Arrondissement: Iracoubo Commune</bold>: 16 km W Iracoubo, <named-content xmlns:xlink="http://www.w3.org/1999/xlink" content-type="dwc:verbatimCoordinates" xlink:type="simple"><named-content content-type="geo-json" specific-use="{&#34;type&#34;:&#34;Point&#34;,&#34;coordinates&#34;:[-53.310000,5.490000]}" id="NCID0ESPCI" xlink:type="simple">5.49°N 53.31°W</named-content></named-content>, 1.–2.i.2018, 1 ♂, S. Murzin lgt. (<named-content xmlns:xlink="http://www.w3.org/1999/xlink" content-type="dwc:institutional_code" xlink:type="simple">NMPC</named-content>). <bold>Macouria Commune</bold>: Matiti, Za Wayabo, Flight Intercept Trap, 1.–31.iii.2013, 1 ♂ 1 ♀, J. L. Giuglaris lgt. (<abbrev xmlns:xlink="http://www.w3.org/1999/xlink" content-type="institution" xlink:title="Joe E. Eger collection, Tampa, Florida, USA" id="ABBRID0E5PCI" xlink:type="simple">JEEC</abbrev>). <bold>Montsinéry-Tonnegrande Commune</bold>: 8 km W of Risquetout, <named-content xmlns:xlink="http://www.w3.org/1999/xlink" content-type="dwc:verbatimCoordinates" xlink:type="simple"><named-content content-type="geo-json" specific-use="{&#34;type&#34;:&#34;Point&#34;,&#34;coordinates&#34;:[-52.552017,4.918283]}" id="NCID0EIQCI" xlink:type="simple">4°55.097'N 52°33.121'W</named-content></named-content>, 45 m a.s.l., MV Light, 15.iv.2007, 1 ♂, D. G. Hall and J. E. Eger lgt. (<named-content xmlns:xlink="http://www.w3.org/1999/xlink" content-type="dwc:institutional_code" xlink:type="simple">FSCA</named-content>). <bold>Régina Commune</bold>: 41 km SE Roura on Kaw Rd., <named-content xmlns:xlink="http://www.w3.org/1999/xlink" content-type="dwc:verbatimCoordinates" xlink:type="simple"><named-content content-type="geo-json" specific-use="{&#34;type&#34;:&#34;Point&#34;,&#34;coordinates&#34;:[-52.123667,4.536900]}" id="NCID0EXQCI" xlink:type="simple">4°32.214'N 52°07.420'W</named-content></named-content>, 272 m a.s.l., MV Light, 8.xii.2002, 4 ♂♂ 8 ♀♀, J. E. Eger lgt. (4 ♂♂ 4 ♀♀ <named-content xmlns:xlink="http://www.w3.org/1999/xlink" content-type="dwc:institutional_code" xlink:type="simple">FSCA</named-content>, 4 ♀♀ <abbrev xmlns:xlink="http://www.w3.org/1999/xlink" content-type="institution" xlink:title="Joe E. Eger collection, Tampa, Florida, USA" id="ABBRID0EBRCI" xlink:type="simple">JEEC</abbrev>); Route de Kaw, <named-content xmlns:xlink="http://www.w3.org/1999/xlink" content-type="dwc:verbatimCoordinates" xlink:type="simple"><named-content content-type="geo-json" specific-use="{&#34;type&#34;:&#34;Point&#34;,&#34;coordinates&#34;:[-52.122100,4.546100]}" id="NCID0EJRCI" xlink:type="simple">4.5461°N 52.1221°W</named-content></named-content>, 220 m a.s.l., 19.–23.xii.2015, 1 ♂, S. Murzin lgt. (<abbrev xmlns:xlink="http://www.w3.org/1999/xlink" content-type="institution" xlink:title="Zdeněk Jindra collection, Prague, Czech Republic" id="ABBRID0EORCI" xlink:type="simple">ZJPC</abbrev>). <bold>Roura Commune</bold>: 14 km E of N2 on road to Dégrad Corréze, <named-content xmlns:xlink="http://www.w3.org/1999/xlink" content-type="dwc:verbatimCoordinates" xlink:type="simple"><named-content content-type="geo-json" specific-use="{&#34;type&#34;:&#34;Point&#34;,&#34;coordinates&#34;:[-52.337667,4.499400]}" id="NCID0EYRCI" xlink:type="simple">4°29.964'N, 52°20.260'W</named-content></named-content>, 108 m a.s.l., MV Light, 6.xii.2002, 2 ♂♂ 10 ♀♀, J. E. Eger lgt. (2 ♂♂ 5 ♀♀ <named-content xmlns:xlink="http://www.w3.org/1999/xlink" content-type="dwc:institutional_code" xlink:type="simple">FSCA</named-content>, 5 ♀♀ <abbrev xmlns:xlink="http://www.w3.org/1999/xlink" content-type="institution" xlink:title="Joe E. Eger collection, Tampa, Florida, USA" id="ABBRID0ECSCI" xlink:type="simple">JEEC</abbrev>); 15 km W of N2 on Belizon Rd., 6.–7.xii.2002, 1 ♂ 3 ♀♀, J. L. Giuglaris lgt. (<named-content xmlns:xlink="http://www.w3.org/1999/xlink" content-type="dwc:institutional_code" xlink:type="simple">FSCA</named-content>); 17 km W of N2 on Belizon Rd., <named-content xmlns:xlink="http://www.w3.org/1999/xlink" content-type="dwc:verbatimCoordinates" xlink:type="simple"><named-content content-type="geo-json" specific-use="{&#34;type&#34;:&#34;Point&#34;,&#34;coordinates&#34;:[-52.380200,4.297083]}" id="NCID0EPSCI" xlink:type="simple">4°17.825'N 52°22.812'W</named-content></named-content>, 94 m a.s.l., MV Light, 3.xii.2002, 3 ♂♂ 1 ♀, J. E. Eger lgt. (2 ♂♂ <named-content xmlns:xlink="http://www.w3.org/1999/xlink" content-type="dwc:institutional_code" xlink:type="simple">FSCA</named-content>, 1 ♂ 1 ♀ <abbrev xmlns:xlink="http://www.w3.org/1999/xlink" content-type="institution" xlink:title="Joe E. Eger collection, Tampa, Florida, USA" id="ABBRID0EZSCI" xlink:type="simple">JEEC</abbrev>); 27 km SE Roura on Kaw Rd., <named-content xmlns:xlink="http://www.w3.org/1999/xlink" content-type="dwc:verbatimCoordinates" xlink:type="simple"><named-content content-type="geo-json" specific-use="{&#34;type&#34;:&#34;Point&#34;,&#34;coordinates&#34;:[-52.210233,4.568600]}" id="NCID0EBTCI" xlink:type="simple">4°34.116'N 52°12.614'W</named-content></named-content>, 308 m a.s.l., MV Light, 12.–20.xi.2009, 4 ♂♂ 8 ♀♀, L. Pöllumea and O. Maasikas lgt. (<named-content xmlns:xlink="http://www.w3.org/1999/xlink" content-type="dwc:institutional_code" xlink:type="simple">FSCA</named-content>); the same locality, 12.–14.xii.2009, 2 ♂♂ 2 ♀♀, L. Pöllumea and O. Maasikas lgt. (1 ♂ 1 ♀ <named-content xmlns:xlink="http://www.w3.org/1999/xlink" content-type="dwc:institutional_code" xlink:type="simple">FSCA</named-content>, 1 ♂ 1 ♀ <abbrev xmlns:xlink="http://www.w3.org/1999/xlink" content-type="institution" xlink:title="Joe E. Eger collection, Tampa, Florida, USA" id="ABBRID0EQTCI" xlink:type="simple">JEEC</abbrev>); the same locality, 5.ii.2010, 2 ♂♂, J. E. Eger lgt. (<named-content xmlns:xlink="http://www.w3.org/1999/xlink" content-type="dwc:institutional_code" xlink:type="simple">FSCA</named-content>); 28 km SE Roura on Kaw Rd., <named-content xmlns:xlink="http://www.w3.org/1999/xlink" content-type="dwc:verbatimCoordinates" xlink:type="simple"><named-content content-type="geo-json" specific-use="{&#34;type&#34;:&#34;Point&#34;,&#34;coordinates&#34;:[-52.213283,4.570867]}" id="NCID0E4TCI" xlink:type="simple">4°34.252'N, 52°12.797'W</named-content></named-content>, 306 m a.sl., MV Light, 17.ii.2010, 2 ♂♂, J. E. Eger lgt. (<named-content xmlns:xlink="http://www.w3.org/1999/xlink" content-type="dwc:institutional_code" xlink:type="simple">FSCA</named-content>); 32 km SE Roura on Kaw Rd., <named-content xmlns:xlink="http://www.w3.org/1999/xlink" content-type="dwc:verbatimCoordinates" xlink:type="simple"><named-content content-type="geo-json" specific-use="{&#34;type&#34;:&#34;Point&#34;,&#34;coordinates&#34;:[-52.189167,4.560200]}" id="NCID0EKUCI" xlink:type="simple">4°33.612'N 52°11.350'W</named-content></named-content>, 287 m a.s.l., MV Light, 15.ii.2010, 8 ♂♂ 3 ♀♀, J. E. Eger lgt. (7 ♂♂ 3 ♀♀ <named-content xmlns:xlink="http://www.w3.org/1999/xlink" content-type="dwc:institutional_code" xlink:type="simple">FSCA</named-content>, 1 ♂ <abbrev xmlns:xlink="http://www.w3.org/1999/xlink" content-type="institution" xlink:title="Joe E. Eger collection, Tampa, Florida, USA" id="ABBRID0EUUCI" xlink:type="simple">JEEC</abbrev>); 33 km SE Roura on Kaw Rd., <named-content xmlns:xlink="http://www.w3.org/1999/xlink" content-type="dwc:verbatimCoordinates" xlink:type="simple"><named-content content-type="geo-json" specific-use="{&#34;type&#34;:&#34;Point&#34;,&#34;coordinates&#34;:[-52.185833,4.568917]}" id="NCID0E3UCI" xlink:type="simple">4°34.135'N, 52°11.150'W</named-content></named-content>, 227 m a.s.l., MV Light, 1.xii.2002, 1 ♂ 1 ♀, J. E. Eger lgt. (<named-content xmlns:xlink="http://www.w3.org/1999/xlink" content-type="dwc:institutional_code" xlink:type="simple">FSCA</named-content>); the same locality, MV Light, 26.xii.2002, 1 ♂ 5 ♀♀, F. Goubert lgt. (1 ♂ 3 ♀♀ <named-content xmlns:xlink="http://www.w3.org/1999/xlink" content-type="dwc:institutional_code" xlink:type="simple">FSCA</named-content>, 2 ♀♀ <abbrev xmlns:xlink="http://www.w3.org/1999/xlink" content-type="institution" xlink:title="Joe E. Eger collection, Tampa, Florida, USA" id="ABBRID0ELVCI" xlink:type="simple">JEEC</abbrev>); the same locality, MV Light, 1.–2.vi.2005, 5 ♂♂ 7 ♀♀, J. E. Eger and M. T. Messenger lgt. (<named-content xmlns:xlink="http://www.w3.org/1999/xlink" content-type="dwc:institutional_code" xlink:type="simple">FSCA</named-content>); the same locality, MV Light, 12.–13.iv.2007, 17 ♂♂ 22 ♀♀, D. G. Hall and J. E. Eger lgt. (<named-content xmlns:xlink="http://www.w3.org/1999/xlink" content-type="dwc:institutional_code" xlink:type="simple">FSCA</named-content>); 38 km SE Roura on Kaw Rd., <named-content xmlns:xlink="http://www.w3.org/1999/xlink" content-type="dwc:verbatimCoordinates" xlink:type="simple"><named-content content-type="geo-json" specific-use="{&#34;type&#34;:&#34;Point&#34;,&#34;coordinates&#34;:[-52.159433,4.570233]}" id="NCID0E4VCI" xlink:type="simple">4°34.214'N, 52°09.566'W</named-content></named-content>, 256 m a.s.l., MV Light, 4.xii.2002, 5 ♂♂, J. E. Eger lgt. (4 ♂♂ <named-content xmlns:xlink="http://www.w3.org/1999/xlink" content-type="dwc:institutional_code" xlink:type="simple">FSCA</named-content>, 1 ♂ <abbrev xmlns:xlink="http://www.w3.org/1999/xlink" content-type="institution" xlink:title="Joe E. Eger collection, Tampa, Florida, USA" id="ABBRID0EHWCI" xlink:type="simple">JEEC</abbrev>); the same locality, 25.xii.2002, 1 ♂, F. Goubert lgt. (<named-content xmlns:xlink="http://www.w3.org/1999/xlink" content-type="dwc:institutional_code" xlink:type="simple">FSCA</named-content>); Amazone Nature Lodge env., 30 km SE Roura on Kaw Rd., <named-content xmlns:xlink="http://www.w3.org/1999/xlink" content-type="dwc:verbatimCoordinates" xlink:type="simple"><named-content content-type="geo-json" specific-use="{&#34;type&#34;:&#34;Point&#34;,&#34;coordinates&#34;:[-52.207217,4.559500]}" id="NCID0EUWCI" xlink:type="simple">4°33.570'N, 52°12.433'W</named-content></named-content>, 300 m a.s.l., UV Light Trap, 2.–8.vi.2005, 2 ♂♂ 1 ♀, J. E. Eger and M. T. Messenger lgt. (<named-content xmlns:xlink="http://www.w3.org/1999/xlink" content-type="dwc:institutional_code" xlink:type="simple">FSCA</named-content>); the same <!--PageBreak--><!--PageBreak--><!--PageBreak-->locality, UV Light Trap, 10.–18.iv.2007, 3 ♂♂ 1 ♀♀, D. G. Hall and J. E. Eger lgt. (<named-content xmlns:xlink="http://www.w3.org/1999/xlink" content-type="dwc:institutional_code" xlink:type="simple">FSCA</named-content>); the same locality, UV Light Trap, 5.–19.ii.2010, 3 ♂♂ 2 ♀♀, J. E. Eger lgt. (3 ♂♂ 1 ♀ <named-content xmlns:xlink="http://www.w3.org/1999/xlink" content-type="dwc:institutional_code" xlink:type="simple">FSCA</named-content>, 1 ♀ <abbrev xmlns:xlink="http://www.w3.org/1999/xlink" content-type="institution" xlink:title="Joe E. Eger collection, Tampa, Florida, USA" id="ABBRID0EMXCI" xlink:type="simple">JEEC</abbrev>); the same locality, MV Lights, 4.–15.i.2016, 11 ♂♂ 11 ♀♀, J. Eger, R. Morris and J. Wappes lgt. (<abbrev xmlns:xlink="http://www.w3.org/1999/xlink" content-type="institution" xlink:title="Joe E. Eger collection, Tampa, Florida, USA" id="ABBRID0ERXCI" xlink:type="simple">JEEC</abbrev>); 1 km S Amazone Nature Lodge, 30 km SE Roura on Kaw Rd., <named-content xmlns:xlink="http://www.w3.org/1999/xlink" content-type="dwc:verbatimCoordinates" xlink:type="simple"><named-content content-type="geo-json" specific-use="{&#34;type&#34;:&#34;Point&#34;,&#34;coordinates&#34;:[-52.213833,4.549350]}" id="NCID0EZXCI" xlink:type="simple">4°32.961'N, 52°12.830'W</named-content></named-content>, 288 m a.s.l., 3.–4.vi.2005, 1 ♂ 3 ♀♀, J. E. Eger and M. T. Messenger lgt. (<named-content xmlns:xlink="http://www.w3.org/1999/xlink" content-type="dwc:institutional_code" xlink:type="simple">FSCA</named-content>); Cacao env., 150 m a.s.l., <named-content xmlns:xlink="http://www.w3.org/1999/xlink" content-type="dwc:verbatimCoordinates" xlink:type="simple"><named-content content-type="geo-json" specific-use="{&#34;type&#34;:&#34;Point&#34;,&#34;coordinates&#34;:[-52.427000,4.572000]}" id="NCID0EGYCI" xlink:type="simple">4.572°N 52.427°W</named-content></named-content>, 2.–4.i.2018, 1 ♂ 3 ♀♀, S. Murzin lgt. (1 ♂ 1 ♀ <named-content xmlns:xlink="http://www.w3.org/1999/xlink" content-type="dwc:institutional_code" xlink:type="simple">NMPC</named-content>, 1 ♀ <named-content xmlns:xlink="http://www.w3.org/1999/xlink" content-type="dwc:institutional_code" xlink:type="simple">HNHM</named-content>, 1 ♀ <named-content xmlns:xlink="http://www.w3.org/1999/xlink" content-type="dwc:institutional_code" xlink:type="simple">NHMW</named-content>); Entomotech Lodge, 30 km SE Roura on Kaw Rd.N, <named-content xmlns:xlink="http://www.w3.org/1999/xlink" content-type="dwc:verbatimCoordinates" xlink:type="simple"><named-content content-type="geo-json" specific-use="{&#34;type&#34;:&#34;Point&#34;,&#34;coordinates&#34;:[-52.207217,4.559500]}" id="NCID0E4YCI" xlink:type="simple">4°33.570'N 52°12.433'W</named-content></named-content>, 300 m a.s.l., MV Light, 1.–12.xii.2002, 6 ♂♂ 7 ♀♀, J. E. Eger lgt. (4 ♂♂ 3 ♀♀ <named-content xmlns:xlink="http://www.w3.org/1999/xlink" content-type="dwc:institutional_code" xlink:type="simple">FSCA</named-content>, 2 ♂♂ 4 ♀♀ <abbrev xmlns:xlink="http://www.w3.org/1999/xlink" content-type="institution" xlink:title="Joe E. Eger collection, Tampa, Florida, USA" id="ABBRID0EHZCI" xlink:type="simple">JEEC</abbrev>); the same locality, MV Light, xi.2004–ii.2005, 4 ♂♂ 3 ♀♀, 2.ii.2005, 2 ♂♂, F. Goubert lgt. (<named-content xmlns:xlink="http://www.w3.org/1999/xlink" content-type="dwc:institutional_code" xlink:type="simple">FSCA</named-content>); Highway D6 to Kaw, 33.5 km SE of Roura [ca. <named-content xmlns:xlink="http://www.w3.org/1999/xlink" content-type="dwc:verbatimCoordinates" xlink:type="simple"><named-content content-type="geo-json" specific-use="{&#34;type&#34;:&#34;Point&#34;,&#34;coordinates&#34;:[-52.144722,4.546389]}" id="NCID0EUZCI" xlink:type="simple">4°32'47"N 52°08'41"W</named-content></named-content>], 10.ii.1986, 1 ♂ 2 ♀♀, G. Tavakilian lgt. (<abbrev xmlns:xlink="http://www.w3.org/1999/xlink" content-type="institution" xlink:title="David A. Rider collection, Fargo, North Dakota, USA" id="ABBRID0EZZCI" xlink:type="simple">DARC</abbrev>); Kaw Road km 18, 26.viii.1995, 1 ♂, J. E. Wappes lgt. (<abbrev xmlns:xlink="http://www.w3.org/1999/xlink" content-type="institution" xlink:title="Donald B. Thomas collection, Edinburgh, Texas, USA" id="ABBRID0E5ZCI" xlink:type="simple">DBTC</abbrev>); Route de Kaw, Caiman Camp env., 4.i.2007, 1 ♂, M. Snížek lgt. (<abbrev xmlns:xlink="http://www.w3.org/1999/xlink" content-type="institution" xlink:title="Zdeněk Jindra collection, Prague, Czech Republic" id="ABBRID0ED1CI" xlink:type="simple">ZJPC</abbrev>; labeled as paraneotype); Route de Kaw, Camp Caimans, <named-content xmlns:xlink="http://www.w3.org/1999/xlink" content-type="dwc:verbatimCoordinates" xlink:type="simple"><named-content content-type="geo-json" specific-use="{&#34;type&#34;:&#34;Point&#34;,&#34;coordinates&#34;:[-52.218200,4.569400]}" id="NCID0EL1CI" xlink:type="simple">4.5694°N 52.2182°W</named-content></named-content>, 320 m a.s.l., 11.–19.i.2016, 3 ♂♂ 1 ♀, S. Murzin lgt. (2 ♂♂ 1 ♀ <named-content xmlns:xlink="http://www.w3.org/1999/xlink" content-type="dwc:institutional_code" xlink:type="simple">NMPC</named-content>, 1 ♂ <named-content xmlns:xlink="http://www.w3.org/1999/xlink" content-type="dwc:institutional_code" xlink:type="simple">BMNH</named-content>, males labeled as paraneotypes); 20.–31.i.2016, 2 ♂♂ 5 ♀♀, S. Murzin lgt. (1 ♂ 2 ♀♀ <named-content xmlns:xlink="http://www.w3.org/1999/xlink" content-type="dwc:institutional_code" xlink:type="simple">NMPC</named-content>, 2 ♂♂ 4 ♀♀ <abbrev xmlns:xlink="http://www.w3.org/1999/xlink" content-type="institution" xlink:title="Zdeněk Jindra collection, Prague, Czech Republic" id="ABBRID0E61CI" xlink:type="simple">ZJPC</abbrev>; males labeled as paraneotypes); 1.–3.ii.2016, 3 ♂♂ 1 ♀, S. Murzin lgt. (1 ♂ 1 ♀ <named-content xmlns:xlink="http://www.w3.org/1999/xlink" content-type="dwc:institutional_code" xlink:type="simple">NMPC</named-content>, 2 ♀♀ <abbrev xmlns:xlink="http://www.w3.org/1999/xlink" content-type="institution" xlink:title="Zdeněk Jindra collection, Prague, Czech Republic" id="ABBRID0EJ2CI" xlink:type="simple">ZJPC</abbrev>, male labeled as paraneotypes); Camp Caiman, <named-content xmlns:xlink="http://www.w3.org/1999/xlink" content-type="dwc:verbatimCoordinates" xlink:type="simple"><named-content content-type="geo-json" specific-use="{&#34;type&#34;:&#34;Point&#34;,&#34;coordinates&#34;:[-52.218000,4.569000]}" id="NCID0ER2CI" xlink:type="simple">4.569°N 52.218°W</named-content></named-content>, 260 m a.s.l., 8.–31.i.2018, 2 ♂♂ 1 ♀, S. Murzin lgt. (1 ♂ 1 ♀ <named-content xmlns:xlink="http://www.w3.org/1999/xlink" content-type="dwc:institutional_code" xlink:type="simple">NMPC</named-content>, 1 ♂ <named-content xmlns:xlink="http://www.w3.org/1999/xlink" content-type="dwc:institutional_code" xlink:type="simple">MMBC</named-content>; males labeled as paraneotypes). <bold>Sinnamary Commune</bold>: Sinnamary [ca. <named-content xmlns:xlink="http://www.w3.org/1999/xlink" content-type="dwc:verbatimCoordinates" xlink:type="simple"><named-content content-type="geo-json" specific-use="{&#34;type&#34;:&#34;Point&#34;,&#34;coordinates&#34;:[-52.955196,5.374628]}" id="NCID0EF3CI" xlink:type="simple">5.374628°N 52.955196°W</named-content></named-content>], Route de St. Elie, 14.i.2007, 1 ♂, M. Snížek lgt. (<abbrev xmlns:xlink="http://www.w3.org/1999/xlink" content-type="institution" xlink:title="Zdeněk Jindra collection, Prague, Czech Republic" id="ABBRID0EK3CI" xlink:type="simple">ZJPC</abbrev>). <bold>Saint-Georges Commune</bold>: Pied Saut, Oyapok River [= north bank of the Oyapock River, ca. 12 km upstream of Saint-Georges, at the foot of the first rapids on this, <named-content xmlns:xlink="http://www.w3.org/1999/xlink" content-type="dwc:verbatimCoordinates" xlink:type="simple"><named-content content-type="geo-json" specific-use="{&#34;type&#34;:&#34;Point&#34;,&#34;coordinates&#34;:[-51.875000,3.808333]}" id="NCID0EU3CI" xlink:type="simple">3°48'30"N 51°52'30"W</named-content></named-content> – see <xref ref-type="bibr" rid="B17">Ingels et al. (2012)</xref>], 1 ♂, S. M. Klages lgt., C. M. Acc. 6111, D. B. Thomas det. (<abbrev xmlns:xlink="http://www.w3.org/1999/xlink" content-type="institution" xlink:title="Donald B. Thomas collection, Edinburgh, Texas, USA" id="ABBRID0E43CI" xlink:type="simple">DBTC</abbrev>). <bold>Saint-Laurent-du-Maroni Arrondissement: Mana Commune</bold>: Rte. d’Apatou (Chutes Voltaire), <named-content xmlns:xlink="http://www.w3.org/1999/xlink" content-type="dwc:verbatimCoordinates" xlink:type="simple"><named-content content-type="geo-json" specific-use="{&#34;type&#34;:&#34;Point&#34;,&#34;coordinates&#34;:[-54.023000,5.150000]}" id="NCID0EH4CI" xlink:type="simple">5.15°N 54.023°W</named-content></named-content>, 6.–31.xii.2017, 3 ♂♂ 1 ♀, S. Murzin lgt. (1 ♂ 1 ♀ <named-content xmlns:xlink="http://www.w3.org/1999/xlink" content-type="dwc:institutional_code" xlink:type="simple">NMPC</named-content>, 1 ♂ <named-content xmlns:xlink="http://www.w3.org/1999/xlink" content-type="dwc:institutional_code" xlink:type="simple">HNHM</named-content>, 1 ♂ <named-content xmlns:xlink="http://www.w3.org/1999/xlink" content-type="dwc:institutional_code" xlink:type="simple">NHMW</named-content>). <bold>Saint-Laurent-du-Maroni Commune</bold>: Camp Voltaire, <named-content xmlns:xlink="http://www.w3.org/1999/xlink" content-type="dwc:verbatimCoordinates" xlink:type="simple"><named-content content-type="geo-json" specific-use="{&#34;type&#34;:&#34;Point&#34;,&#34;coordinates&#34;:[-54.088100,5.053000]}" id="NCID0EA5CI" xlink:type="simple">5.0530°N 54.0881°W</named-content></named-content>, 60 m a.s.l., 25.–31.xii.2015, 3 ♂♂ 2 ♀♀, S. Murzin lgt. (1 ♂ <named-content xmlns:xlink="http://www.w3.org/1999/xlink" content-type="dwc:institutional_code" xlink:type="simple">NMPC</named-content>, 2 ♂♂ 2 ♀♀ <abbrev xmlns:xlink="http://www.w3.org/1999/xlink" content-type="institution" xlink:title="Zdeněk Jindra collection, Prague, Czech Republic" id="ABBRID0EK5CI" xlink:type="simple">ZJPC</abbrev>). – <bold>PERU: Loreto Province</bold>: 80 km NE Iquitos [ca. <named-content xmlns:xlink="http://www.w3.org/1999/xlink" content-type="dwc:verbatimCoordinates" xlink:type="simple"><named-content content-type="geo-json" specific-use="{&#34;type&#34;:&#34;Point&#34;,&#34;coordinates&#34;:[-72.741851,-3.341878]}" id="NCID0EU5CI" xlink:type="simple">3.341878°S 72.741851°W</named-content></named-content>], Explorama Lodge, 1 km from Amazon R.[iver] on R.[iver] Yanamono, at light, 25.–28.viii.1992, 1 ♂, J. Castner, P. Skelley et al. lgt. (<abbrev xmlns:xlink="http://www.w3.org/1999/xlink" content-type="institution" xlink:title="Joe E. Eger collection, Tampa, Florida, USA" id="ABBRID0EZ5CI" xlink:type="simple">JEEC</abbrev>).</p></tp:treatment-sec><tp:treatment-sec sec-type="material" id="SECID0E55CI"><title>Material examined (tentatively identified females).</title><p><bold>ECUADOR: Orellana Province</bold>: Yasuni Research Station, 250 m a.s.l., <named-content xmlns:xlink="http://www.w3.org/1999/xlink" content-type="dwc:verbatimCoordinates" xlink:type="simple"><named-content content-type="geo-json" specific-use="{&#34;type&#34;:&#34;Point&#34;,&#34;coordinates&#34;:[-76.600000,-0.633333]}" id="NCID0EJ6CI" xlink:type="simple">0°38'S, 76°36'W</named-content></named-content>, 17.–31.x.1998, 1 ♀, B. K. Dozier lgt. (<abbrev xmlns:xlink="http://www.w3.org/1999/xlink" content-type="institution" xlink:title="Joe E. Eger collection, Tampa, Florida, USA" id="ABBRID0EO6CI" xlink:type="simple">JEEC</abbrev>). <bold>Sucumbíos Province</bold>: Limoncocha on Rio Napo [ca. <named-content xmlns:xlink="http://www.w3.org/1999/xlink" content-type="dwc:verbatimCoordinates" xlink:type="simple"><named-content content-type="geo-json" specific-use="{&#34;type&#34;:&#34;Point&#34;,&#34;coordinates&#34;:[-76.620833,-0.406667]}" id="NCID0EY6CI" xlink:type="simple">0°24'24"S 76°37'15"W</named-content></named-content>], 13.v.1974, 1 ♀, 19.i.1974, 1 ♀, B. A. Drummond, <abbrev xmlns:xlink="http://www.w3.org/1999/xlink" xlink:title="basiflagellum" id="ABBRID0E46CI" xlink:type="simple">III</abbrev> lgt. (<abbrev xmlns:xlink="http://www.w3.org/1999/xlink" content-type="institution" xlink:title="Joe E. Eger collection, Tampa, Florida, USA" id="ABBRID0EBADI" xlink:type="simple">JEEC</abbrev>). – <bold>FRENCH GUIANA: Cayenne Arrondissement: Régina Commune</bold>: 21 km SE Roura on Kaw Rd., <named-content xmlns:xlink="http://www.w3.org/1999/xlink" content-type="dwc:verbatimCoordinates" xlink:type="simple"><named-content content-type="geo-json" specific-use="{&#34;type&#34;:&#34;Point&#34;,&#34;coordinates&#34;:[-52.266200,4.601917]}" id="NCID0ELADI" xlink:type="simple">4°36.115'N, 52°15.972'W</named-content></named-content>, MV Light, 6.–7.ii.2010, 3 ♀♀, J. E. Eger lgt. (2 ♀♀ <named-content xmlns:xlink="http://www.w3.org/1999/xlink" content-type="dwc:institutional_code" xlink:type="simple">FSCA</named-content>, 1 ♀ <abbrev xmlns:xlink="http://www.w3.org/1999/xlink" content-type="institution" xlink:title="Joe E. Eger collection, Tampa, Florida, USA" id="ABBRID0EVADI" xlink:type="simple">JEEC</abbrev>); 33 km SE Roura on Kaw Rd., <named-content xmlns:xlink="http://www.w3.org/1999/xlink" content-type="dwc:verbatimCoordinates" xlink:type="simple"><named-content content-type="geo-json" specific-use="{&#34;type&#34;:&#34;Point&#34;,&#34;coordinates&#34;:[-52.185833,4.568917]}" id="NCID0E4ADI" xlink:type="simple">4°34.135'N, 52°11.150'W</named-content></named-content>, 227 m a.s.l., MV Light, 7.xii.2002, 2 ♀♀, J. E. Eger lgt. (<named-content xmlns:xlink="http://www.w3.org/1999/xlink" content-type="dwc:institutional_code" xlink:type="simple">FSCA</named-content>); Entomotech Lodge, 30 km SE Roura on Kaw Rd.N, <named-content xmlns:xlink="http://www.w3.org/1999/xlink" content-type="dwc:verbatimCoordinates" xlink:type="simple"><named-content content-type="geo-json" specific-use="{&#34;type&#34;:&#34;Point&#34;,&#34;coordinates&#34;:[-52.207217,-4.559500]}" id="NCID0EKBDI" xlink:type="simple">4°33.570'S 52°12.433'W</named-content></named-content>, 300 m a.s.l., MV Light, 5.xii.2004, 1 ♀, 6.xii.2004, 1 ♀, 9.xii.2004, 1 ♀, F. Goubert lgt. (<named-content xmlns:xlink="http://www.w3.org/1999/xlink" content-type="dwc:institutional_code" xlink:type="simple">FSCA</named-content>). <!--PageBreak--><bold>Not identified</bold>: Montagne Tortua, 26.viii.1981, 1 ♀, G. Tavakilian lgt. (<abbrev xmlns:xlink="http://www.w3.org/1999/xlink" content-type="institution" xlink:title="David A. Rider collection, Fargo, North Dakota, USA" id="ABBRID0EXBDI" xlink:type="simple">DARC</abbrev>). – <bold>GUYANA</bold>: Essequibo R.[iver], Moraballi Creek [Moraballi Creek about 3 km above junction with Essequibo River, 6°11'N – see <xref ref-type="bibr" rid="B9">Davis and Richards (1933)</xref> / <named-content xmlns:xlink="http://www.w3.org/1999/xlink" content-type="dwc:verbatimCoordinates" xlink:type="simple"><named-content content-type="geo-json" specific-use="{&#34;type&#34;:&#34;Point&#34;,&#34;coordinates&#34;:[-58.564333,6.204694]}" id="NCID0EFCDI" xlink:type="simple">6°12'16.9"N 58°33'51.6"W</named-content></named-content>], 4.ix.1929, 1 ♀, Oxf. Univ. Expedn., B.M. 1929-485 (<named-content xmlns:xlink="http://www.w3.org/1999/xlink" content-type="dwc:institutional_code" xlink:type="simple">BMNH</named-content>); New River, iii.–v.1938, 1 ♀, viii.1938, 1 ♀, C. A. Hudson lgt., Brit. Mus. 1939–370 (<named-content xmlns:xlink="http://www.w3.org/1999/xlink" content-type="dwc:institutional_code" xlink:type="simple">BMNH</named-content>). – <bold>SURINAME</bold>: Raleigh Falls [<named-content xmlns:xlink="http://www.w3.org/1999/xlink" content-type="dwc:verbatimCoordinates" xlink:type="simple"><named-content content-type="geo-json" specific-use="{&#34;type&#34;:&#34;Point&#34;,&#34;coordinates&#34;:[-56.150000,4.666667]}" id="NCID0EZCDI" xlink:type="simple">4°40'N 56°09'W</named-content></named-content>], 25.–27.vii.1975, 1 ♀, L. H. Rolston lgt. (<abbrev xmlns:xlink="http://www.w3.org/1999/xlink" content-type="institution" xlink:title="David A. Rider collection, Fargo, North Dakota, USA" id="ABBRID0E5CDI" xlink:type="simple">DARC</abbrev>).</p></tp:treatment-sec><tp:treatment-sec sec-type="material" id="SECID0EDDDI"><title>Material identified by Roland Lupoli (deposited in <abbrev xmlns:xlink="http://www.w3.org/1999/xlink" content-type="institution" xlink:title="Roland Lupoli collection, Fontenay-sous-Bois, France" id="ABBRID0EIDDI" xlink:type="simple">RLFF</abbrev>).</title><p><bold>FRENCH GUIANA: Cayenne Arrondissement: Camopi Commune</bold>: Itoupé [Mt.; <named-content xmlns:xlink="http://www.w3.org/1999/xlink" content-type="dwc:verbatimCoordinates" xlink:type="simple"><named-content content-type="geo-json" specific-use="{&#34;type&#34;:&#34;Point&#34;,&#34;coordinates&#34;:[-53.066667,3.016667]}" id="NCID0EUDDI" xlink:type="simple">3°01'N 53°04'W</named-content></named-content>], 600–800 m a.s.l., Light Trap, 19.xi.–1.xii.2014, 5 spec., SEAG [= Société Entomologique Antilles-Guyane] lgt. <bold>Macouria Commune</bold>: Forêt littorale de Maya, Polyvie (Blue LED) Trap, 12.xii.2015, 1 spec., SEAG lgt.; Savane Lambert [ca. <named-content xmlns:xlink="http://www.w3.org/1999/xlink" content-type="dwc:verbatimCoordinates" xlink:type="simple"><named-content content-type="geo-json" specific-use="{&#34;type&#34;:&#34;Point&#34;,&#34;coordinates&#34;:[-52.529444,4.890556]}" id="NCID0E5DDI" xlink:type="simple">4°53'26"N 52°31'46"W</named-content></named-content>], Polyvie (Blue LED) Trap, 9.vii.2016, 1 spec., SEAG lgt. <bold>Matoury Commune</bold>: La Désirée, Polyvie Trap (Blue LED), 8.vi.2014, 4 spec., 20.ix.2014, 1 spec., SEAG lgt. <bold>Saint-Elie Commune</bold>: Inselberg Haute-Koursibo [<named-content xmlns:xlink="http://www.w3.org/1999/xlink" content-type="dwc:verbatimCoordinates" xlink:type="simple"><named-content content-type="geo-json" specific-use="{&#34;type&#34;:&#34;Point&#34;,&#34;coordinates&#34;:[-53.286111,4.316389]}" id="NCID0EKEDI" xlink:type="simple">4°18'59"N 53°17'10"W</named-content></named-content>], Light Trap, 3.iii.2013, 3 spec., SEAG lgt.; the same locality, Polyvie (Blue LED) Trap, 5.iii.2013, 1 spec., 26.x.2013, 1 spec., 2.xi.2013, 1 spec., SEAG lgt.; Réserve Naturelle de la Trinité [ca. <named-content xmlns:xlink="http://www.w3.org/1999/xlink" content-type="dwc:verbatimCoordinates" xlink:type="simple"><named-content content-type="geo-json" specific-use="{&#34;type&#34;:&#34;Point&#34;,&#34;coordinates&#34;:[-52.555000,4.071667]}" id="NCID0ESEDI" xlink:type="simple">4°04'18"N 52°33'18"W</named-content></named-content>], Zone Bénitier, Light Trap, 9.x.2010, 1 spec., 7.–8. and 10.xi.2013, 5 spec., SEAG lgt. <bold>Régina Commune</bold>: Piste Bélizon, km 20, Light Trap, 26.viii.2003, 1 spec., 21.xii.2003, 1 spec., R. Lupoli lgt.; Piste Bélizon, km 4, 8.v.2004, 5 spec., R. Lupoli lgt.; RN2, km 136, Light Trap, 8.iv.2014, 1 spec., SEAG lgt.; Nouragues [ca. <named-content xmlns:xlink="http://www.w3.org/1999/xlink" content-type="dwc:verbatimCoordinates" xlink:type="simple"><named-content content-type="geo-json" specific-use="{&#34;type&#34;:&#34;Point&#34;,&#34;coordinates&#34;:[-52.732500,4.071667]}" id="NCID0E3EDI" xlink:type="simple">4°04'18"N 52°43'57"W</named-content></named-content>], Saut Pararé, Light Trap, 23.vii.2009, 1 spec., 22.ii.2010, 2 spec., SEAG lgt.; Nouragues, Inselberg, Automatic Light Trap, 13.x.2012, 6 spec., SEAG lgt. <bold>Roura Commune</bold>: Route de Kaw, km 36–38, 9.ii.1993, 1 spec., Lecourt lgt.; the same locality, Light Trap. 12.ix.1998, 1 spec., 23.ix.2000, 2 spec., 24.viii.2003, 1 spec., 6.v.2004, 1 spec., 10.v.2004, 3 spec., Lupoli lgt.; Montagne des Chevaux RN2 km 22 [ca. <named-content xmlns:xlink="http://www.w3.org/1999/xlink" content-type="dwc:verbatimCoordinates" xlink:type="simple"><named-content content-type="geo-json" specific-use="{&#34;type&#34;:&#34;Point&#34;,&#34;coordinates&#34;:[-52.307300,4.721600]}" id="NCID0EGFDI" xlink:type="simple">4.7216°N 52.3073°W</named-content></named-content>], 23.v.2009, 1 spec., SEAG lgt.; the same locality, Automatic Light Trap, 20.vi.2009, 1 spec., 14.v.2010, 1 spec., 5.ii.2012, 1 spec., SEAG lgt.; the same locality, GemLight Trap, 20.v.2012, 1 spec., SEAG lgt.; the same locality, Polyswing Trap, 8.vii.2012, 1 spec., SEAG lgt.; the same locality, Automatic Light Trap, 21.x.2012, 1 spec., SEAG lgt.; the same locality, GemLight Trap, 9.xii.2012, 3 spec., SEAG lgt.; the same locality, Polyvie Trap (Blue LED), 16.xii.2012, 2 spec., 24.xii.2012, 6 spec., 9.i.2013, 3 spec., 13.i.2013, 5 spec., 27.i.2013, 9 spec., 4.ii.2013, 2 spec., 11.ii.2013, 14 spec., 16.ii.2013, 5 spec., 24.ii.2013, 2 spec., SEAG lgt.; the same locality, GemLight Trap, 4.iii.2013, 1 spec., SEAG lgt.; the same locality, Polyswing and GemLight Traps, 24.iii.2013, 2 spec., SEAG lgt.; the same locality, Polyvie (Blue LED) and GemLight Traps, 6.iv.2013, 10 spec., 13.iv.2013, 37 spec., 20.iv.2013, 18 spec., 27.iv.2013, 17 spec., 4.v.2013, 48 spec., 13.v.2013, 42 spec., 19.v.2013, 40 spec., 25.v.2013, 22 spec., SEAG lgt.; the same locality, Polyvie Trap (Blue LED), 1.vi.2013, 29 spec., SEAG lgt.; the same locality, Polyvie (Blue LED) and GemLight Traps, 8.vi.2013, 19 spec., 15.vi.2013, 27 spec., 22.vi.2013, 15 spec., 29.vi.2013, 1 spec., 6.vii.2013, 13 spec., 13.vii.2013, 21 spec., 20.vii.2013, 3 spec., 27.vii.2013, 4 spec., 3.viii.2013, 3 <!--PageBreak-->spec., 10.viii.2013, 5 spec., 17.viii.2013, 3 spec., 24.viii.2013, 1 spec., 31.viii.2013, 1 spec., 7.ix.2013, 1 spec., 14.ix.2013, 2 spec., 21.ix.2013, 1 spec., 5.x.2013, 3 spec., 19.x.2013, 1 spec., 3.xi.2013, 1 spec., SEAG lgt.; the same locality, Polyvie Trap (Blue LED), 30.xi.2013, 1 spec., 14.xii.2013, 1 spec., 28.xii.2013, 1 spec., 4.i.2014, 3 spec., SEAG lgt.; the same locality, GemLight Trap, 11.i.2014, 1 spec., SEAG lgt.; the same locality, Polyvie Trap (Blue LED), 18.i.2014, 1 spec., 25.i.2014, 2 spec., 1.ii.2014, 5 spec., 15.ii.2014, 1 spec., 29.iii.2014, 7 spec., SEAG lgt.; the same locality, Polyvie Trap (Rose and Blue LED), 5.iv.2014, 2 spec., SEAG lgt.; the same locality, GemLight Trap, 19.iv.2014, 2 spec., 27.iv.2014, 2 spec., SEAG lgt.; the same locality, Polyvie Trap (Rose and Blue LED), 27.iv.2014, 4 spec., SEAG lgt.; the same locality, Polyvie (Blue LED) and GemLight Traps, 3.v.2014, 2 spec., SEAG lgt.; the same locality, Polyvie Trap (Rose and Blue LED), 17.v.2014, 4 spec., 31.v.2014, 5 spec., SEAG lgt.; the same locality, GemLight Trap, 7.vi.2014, 1 spec., SEAG lgt.; the same locality, Polyvie Trap (Blue LED), 26.vii.2014, 1 spec., 2.viii.2014, 2 spec., 9.viii.2014, 5 spec., 21.viii.2014, 13 spec., 30.viii.2014, 1 spec., SEAG lgt.; the same locality, Polyvie Trap (Rose LED), 20.ix.2014, 1 spec., 27.ix.2014, 1 spec., SEAG lgt. <bold>Sinnamary Commune</bold>: Route Barrage Petit Saut km 21–22 [ca. <named-content xmlns:xlink="http://www.w3.org/1999/xlink" content-type="dwc:verbatimCoordinates" xlink:type="simple"><named-content content-type="geo-json" specific-use="{&#34;type&#34;:&#34;Point&#34;,&#34;coordinates&#34;:[-53.005833,5.070556]}" id="NCID0ESFDI" xlink:type="simple">5°04'14"N 53°00'21"W</named-content></named-content>], Light Trap, 11.ii.2002, 3 spec., R. Lupoli lgt.; the same locality, Light Trap, 29.iv.2002, 4 spec., 23.v.2003, 1 spec., 4.vi.2003, 1 spec., all Bout lgt.; the same locality, Light Trap, 12.x.2004, 1 spec., Lupoli lgt. <bold>Saint-Laurent-du-Maroni Arrondissement: Mana Commune</bold>: Laussat ouest [ca. <named-content xmlns:xlink="http://www.w3.org/1999/xlink" content-type="dwc:verbatimCoordinates" xlink:type="simple"><named-content content-type="geo-json" specific-use="{&#34;type&#34;:&#34;Point&#34;,&#34;coordinates&#34;:[-53.562778,5.487778]}" id="NCID0E3FDI" xlink:type="simple">5°29'16"N 53°33'46"W</named-content></named-content>], Light Trap, 14.v.2010, 1 spec., Lamarre lgt. <bold>Maripasoula Commune</bold>: DZ rivière Coulé coulé, Light Trap, 22.x.2004, 1 spec., Champenois lgt.; Massif du Mitaraka [ca. <named-content xmlns:xlink="http://www.w3.org/1999/xlink" content-type="dwc:verbatimCoordinates" xlink:type="simple"><named-content content-type="geo-json" specific-use="{&#34;type&#34;:&#34;Point&#34;,&#34;coordinates&#34;:[-54.521667,2.291389]}" id="NCID0EGGDI" xlink:type="simple">2°17'29"N 54°31'18"W</named-content></named-content>], Light Traps, 23.ii.–25.iii.2015, 49 spec., <named-content xmlns:xlink="http://www.w3.org/1999/xlink" content-type="dwc:institutional_code" xlink:type="simple">MNHN</named-content> lgt. <bold>Saül Commune</bold>: Belvédère [ca. <named-content xmlns:xlink="http://www.w3.org/1999/xlink" content-type="dwc:verbatimCoordinates" xlink:type="simple"><named-content content-type="geo-json" specific-use="{&#34;type&#34;:&#34;Point&#34;,&#34;coordinates&#34;:[-53.100000,2.410000]}" id="NCID0EVGDI" xlink:type="simple">2.41°N 53.1°W</named-content></named-content>], Light Trap, 13.iii.2013, 1 spec., SEAG lgt.; the same locality, Polyvie (Blue LED) Trap, 1.ix.2015, 2 spec., 15.ix. 2015, 6 spec., 13.xi.2015, 4 spec., 27.xi.2015, 2 spec., 11.xii.2015, 1 spec., 8.i.2016, 14 spec., 22.ii.2016, 1 spec., 9.iii.2016, 1 spec., 31.v.2016, 8 spec., SEAG lgt. <bold>St-Laurent du Maroni Commune</bold>: Village Espérance [ca. <named-content xmlns:xlink="http://www.w3.org/1999/xlink" content-type="dwc:verbatimCoordinates" xlink:type="simple"><named-content content-type="geo-json" specific-use="{&#34;type&#34;:&#34;Point&#34;,&#34;coordinates&#34;:[-54.051111,5.427500]}" id="NCID0E6GDI" xlink:type="simple">5°25'39"N 54°03'04"W</named-content></named-content>], Polyvie Trap (Blue LED), 1.iv.2014, 1 spec., 15.v.2014, 2 spec., SEAG lgt.; Sommet Massif Lucifer [ca. <named-content xmlns:xlink="http://www.w3.org/1999/xlink" content-type="dwc:verbatimCoordinates" xlink:type="simple"><named-content content-type="geo-json" specific-use="{&#34;type&#34;:&#34;Point&#34;,&#34;coordinates&#34;:[-53.940556,4.765833]}" id="NCID0EHHDI" xlink:type="simple">4°45'57"N 53°56'26"W</named-content></named-content>], Light Trap, 25.x.2014, 1 spec., SEAG lgt.</p></tp:treatment-sec><tp:treatment-sec sec-type="diagnosis" id="SECID0EMHDI"><title>Diagnosis.</title><p>Coloration, structure of head, thorax and pregenital abdomen, and vestiture as in other species of the genus (see redescription of <italic><tp:taxon-name><tp:taxon-name-part taxon-name-part-type="genus" reg="Rhyncholepta">Rhyncholepta</tp:taxon-name-part></tp:taxon-name></italic> above) except the following characters:</p><p><italic>Apex of scutellum</italic> with anteapical black V-shaped stripe usually reduced to small black spot at lateral margin at anterior end of apical V-shaped callosity (Figs <xref ref-type="fig" rid="F4">14–17</xref>). However, two examined males (♂ [Figure <xref ref-type="fig" rid="F4">18</xref>], French Guiana, Camp Caimans, 20.–31.i.2016, <named-content xmlns:xlink="http://www.w3.org/1999/xlink" content-type="dwc:institutional_code" xlink:type="simple">NMPC</named-content>; ♂, French Guiana, Pied Saud, <abbrev xmlns:xlink="http://www.w3.org/1999/xlink" content-type="institution" xlink:title="Donald B. Thomas collection, Edinburgh, Texas, USA" id="ABBRID0EKIDI" xlink:type="simple">DBTC</abbrev>), have the black V complete. Apical callosity large, branches of the V short, forming ca. one third, less frequently one half, of length, tip of scutellum therefore with rather large triangular callosity (Figs <xref ref-type="fig" rid="F4">14–18</xref>).</p><p><italic>Male genitalia.</italic> Genital capsule in ventral view distinctly constricted lateroapically (Figs <xref ref-type="fig" rid="F6">30</xref>: arrow, 54: arrow), posterolateral angles prominent, ca. rectangular (Figs <xref ref-type="fig" rid="F6">30</xref>, <!--PageBreak--><!--PageBreak--><!--PageBreak-->54); dorsal wall at base of posterolateral angles deeply impressed (Figs <xref ref-type="fig" rid="F10">54</xref>: arrow, 66). Ventral rim in ventral view apically bilobed, with shallow V-shaped notch medially (Figs <xref ref-type="fig" rid="F6">30–31</xref>); hypandrial projections not visible in ventral view (Figs <xref ref-type="fig" rid="F6">30–31</xref>). Hypandrium in posterior view with pair of large-lobe like anterior projections, apices appearing rounded (Figs <xref ref-type="fig" rid="F8">42</xref>, <xref ref-type="fig" rid="F8">43</xref>: ap) and very short, pointed posterior projections directed posterolaterad (Figs <xref ref-type="fig" rid="F8">42</xref>, <xref ref-type="fig" rid="F8">43</xref>: pp); lateral projections not visible in ventral view but placement of their attachment apparent as small convexity laterally on anterior projections (Figure <xref ref-type="fig" rid="F8">43</xref>: lpb). Anterior hypandrial projection in most exposed (dorso-posterolateral) view larger than in <italic><tp:taxon-name><tp:taxon-name-part taxon-name-part-type="genus" reg="Rhyncholepta">Rh.</tp:taxon-name-part><tp:taxon-name-part taxon-name-part-type="species" reg="grandicallosa">grandicallosa</tp:taxon-name-part><tp:taxon-name-part taxon-name-part-type="subspecies" reg="centroamericana">centroamericana</tp:taxon-name-part></tp:taxon-name></italic>, with lateral margins parallel-sided in middle, broadly rounded apically (Figure <xref ref-type="fig" rid="F13">72</xref>: ap). In dorsal view, apices of anterior hypandrial projections directed straight upwards, their median outline regularly convex (Figs <xref ref-type="fig" rid="F10">54</xref>, <xref ref-type="fig" rid="F10">55</xref>: ap; straight in <italic><tp:taxon-name><tp:taxon-name-part taxon-name-part-type="genus" reg="Rhyncholepta">Rh.</tp:taxon-name-part><tp:taxon-name-part taxon-name-part-type="species" reg="grandicallosa">g.</tp:taxon-name-part><tp:taxon-name-part taxon-name-part-type="subspecies" reg="centroamericana">centroamericana</tp:taxon-name-part></tp:taxon-name></italic>); lateral hypandrial projections long, golf-club shaped, their "handles" approaching apically (Figs <xref ref-type="fig" rid="F10">54</xref>, <xref ref-type="fig" rid="F10">55</xref>: lp; nearly parallel in <italic><tp:taxon-name><tp:taxon-name-part taxon-name-part-type="genus" reg="Rhyncholepta">Rh.</tp:taxon-name-part><tp:taxon-name-part taxon-name-part-type="species" reg="grandicallosa">g.</tp:taxon-name-part><tp:taxon-name-part taxon-name-part-type="subspecies" reg="centroamericana">centroamericana</tp:taxon-name-part></tp:taxon-name></italic>), apically regularly (C-shaped) curved inwards (Figs <xref ref-type="fig" rid="F10">55</xref>: lp, 72: lp). <italic>Phallus</italic> (Figs <xref ref-type="fig" rid="F14">78–80</xref>; described and illustrated in detail by <xref ref-type="bibr" rid="B4">Becker and Grazia-Vieira 1971</xref>: figs 6, 7, 10): Basal plates U-shaped. Phallotheca cylindrical, curved dorsally at right angles at apex. Conjunctiva variably sclerotized ventrally, with pair of laminar sclerites flanking distal region of aedeagus, but not reaching phallotreme (Figure <xref ref-type="fig" rid="F14">79</xref>: cjs); dorsally with strong expansion giving conjunctiva sacculiform appearance. Aedegaus (= vesica) elongate, S-shaped, covered with conjunctiva except at apex (<xref ref-type="bibr" rid="B4">Becker and Grazia-Vieira 1971</xref>: fig. 10; in Figure <xref ref-type="fig" rid="F14">79</xref>: ae the S-shaped sinuation less prominent due to overmaceration in KOH).</p><p><italic>Female genitalia</italic>. Posterior edges of laterotergites VIII abruptly attenuated apically, as long as or slightly more prominent posteriad compared with laterotergites IX (Figure <xref ref-type="fig" rid="F16">90</xref>). Internal female genitalia described in detail by <xref ref-type="bibr" rid="B4">Becker and Grazia-Vieira (1971</xref>: figs 14, 16).</p><p><italic>Measurements.</italic> See Table <xref ref-type="table" rid="T1">1</xref>. Measurements of candidate neotype (in mm): Body length 12.07, body length to segment VII 10.85, head length 2.35, head width 2.25, interocular width 1.03, length of antennomeres: I – 0.83, <abbrev xmlns:xlink="http://www.w3.org/1999/xlink" xlink:title="basipedicellite" id="ABBRID0ESNDI" xlink:type="simple">IIa</abbrev> – 1.23, <abbrev xmlns:xlink="http://www.w3.org/1999/xlink" xlink:title="distipedicellite" id="ABBRID0EWNDI" xlink:type="simple">IIb</abbrev> – 2.50, <abbrev xmlns:xlink="http://www.w3.org/1999/xlink" xlink:title="basiflagellum" id="ABBRID0E1NDI" xlink:type="simple">III</abbrev> – 3.43, <abbrev xmlns:xlink="http://www.w3.org/1999/xlink" xlink:title="distiflagellum" id="ABBRID0E5NDI" xlink:type="simple">IV</abbrev> – 2.94, pronotum length 2.55, pronotum width 8.24, scutellum length 4.41, scutellum width 3.53.</p></tp:treatment-sec><tp:treatment-sec sec-type="Differential diagnosis" id="SECID0ECODI"><title>Differential diagnosis.</title><p>See characters in the key above. Most specimens of this subspecies differ from <italic><tp:taxon-name><tp:taxon-name-part taxon-name-part-type="genus" reg="Rhyncholepta">Rh.</tp:taxon-name-part><tp:taxon-name-part taxon-name-part-type="species" reg="henryi">henryi</tp:taxon-name-part></tp:taxon-name></italic> sp. n. by the incomplete black V-shaped band anteapically on scutellum; however, this character does not work for all specimens.</p></tp:treatment-sec><tp:treatment-sec sec-type="etymology" id="SECID0ETODI"><title>Etymology.</title><p>The species name is a composed Latin adjective, <italic>grandicallosus</italic> (-<italic>a</italic>, -<italic>um</italic>), meaning "bearing large callosities."</p></tp:treatment-sec><tp:treatment-sec sec-type="Bionomics" id="SECID0E6ODI"><title>Bionomics.</title><p>Specimens mainly were collected by various types of light traps (UV light, mercury vapor light, GemLight and Polyvie traps) in dense forests or adjacent to such a forest, except in Macouria, where one specimen was collected in the littoral secondary forest and one in the savanna. This species has never been collected by hand catching, sweeping, or beating the vegetation during the day or night. One specimen was collected by flight intercept trap at Matiti, French Guiana (JE Eger, pers. observ.; R Lupoli, pers. comm.). Collection dates of specimens examined indicate that <!--PageBreak--><italic><tp:taxon-name><tp:taxon-name-part taxon-name-part-type="genus" reg="Rhyncholepta">Rh.</tp:taxon-name-part><tp:taxon-name-part taxon-name-part-type="species" reg="grandicallosa">g.</tp:taxon-name-part><tp:taxon-name-part taxon-name-part-type="subspecies" reg="grandicallosa">grandicallosa</tp:taxon-name-part></tp:taxon-name></italic> occurs year round, with a distinct peak in April–June (Figure <xref ref-type="fig" rid="F17">94</xref>) (<xref ref-type="bibr" rid="B4">Becker and Grazia-Vieira 1971</xref>, Castro Huertas et al. 2005, this paper).</p></tp:treatment-sec><tp:treatment-sec sec-type="distribution" id="SECID0E4PDI"><title>Distribution</title><p>(Figs <xref ref-type="fig" rid="F18">99–100</xref>). Brazil: Amazonas (<xref ref-type="bibr" rid="B4">Becker and Grazia-Vieira 1971</xref>, <xref ref-type="bibr" rid="B3">Arnold 2011</xref>, <xref ref-type="bibr" rid="B29">Silva et al. 2018</xref>); ?Colombia: Chocó (<xref ref-type="bibr" rid="B31">Torres Gutiérrez 2005</xref>, as <italic><tp:taxon-name><tp:taxon-name-part taxon-name-part-type="genus" reg="Rhyncholepta">Rhyncholepta</tp:taxon-name-part></tp:taxon-name></italic> sp.; <xref ref-type="bibr" rid="B8">Castro-Huertas et al. 2015</xref>); French Guiana (<xref ref-type="bibr" rid="B4">Becker and Grazia-Vieira 1971</xref>)<!--PageBreak-->; Guyana (new country record); Peru (new country record); Suriname (new country record); Venezuela (<xref ref-type="bibr" rid="B4">Becker and Grazia-Vieira 1971</xref>, <xref ref-type="bibr" rid="B11">Grazia 1984</xref>).</p><p>Records from Colombia, Guyana, and Suriname require confirmation based on males. The subspecific identity of <italic><tp:taxon-name><tp:taxon-name-part taxon-name-part-type="genus" reg="Rhyncholepta">Rh.</tp:taxon-name-part><tp:taxon-name-part taxon-name-part-type="species" reg="grandicallosa">grandicallosa</tp:taxon-name-part></tp:taxon-name></italic> population from Chocó, Colombia requires revision.</p></tp:treatment-sec><tp:treatment-sec sec-type="comments" id="SECID0E4RDI"><title>Comments.</title><p><xref ref-type="bibr" rid="B5">Bergroth (1911)</xref> described the species based on the female sex, but did not indicate the number of specimens (syntypes) examined, though the fact that a single measurement and not a range was given for the body length (‘Long. ♀ (sine <!--PageBreak-->membr. [= without membrane]) 11 mm) suggests that he had only one specimen. <xref ref-type="bibr" rid="B6">Bergroth (1914</xref>: fig. 6) provided a color painting of an adult. Neither of the Bergroth’s two papers mentioned the depository of the type(s).</p><p><xref ref-type="bibr" rid="B22">Pirán (1956</xref>: 29, 35: fig. 1) illustrated the male genitalia of a specimen from Bolivia and designated the specimen as the allotype. The designation of a male allotype by <xref ref-type="bibr" rid="B22">Pirán (1956)</xref> is an invalid action without nomenclatural consequence because his specimen was not a part of the original type series (see <xref ref-type="bibr" rid="B16">ICZN 1999</xref>: Article 72). Furthermore, his illustration more closely conforms to <italic><tp:taxon-name><tp:taxon-name-part taxon-name-part-type="genus" reg="Rhyncholepta">Rh.</tp:taxon-name-part><tp:taxon-name-part taxon-name-part-type="species" reg="meinanderi">meinanderi</tp:taxon-name-part></tp:taxon-name></italic> as described by <xref ref-type="bibr" rid="B4">Becker and Grazia-Vieira (1971)</xref>.</p><p><xref ref-type="bibr" rid="B4">Becker and Grazia-Vieira (1971</xref>: 396) referred to a female holotype from French Guiana, deposited in the collection of the <named-content xmlns:xlink="http://www.w3.org/1999/xlink" content-type="dwc:institutional_code" xlink:type="simple">MZHF</named-content>. We consider the action of <xref ref-type="bibr" rid="B4">Becker and Grazia-Vieira (1971</xref>: 396) as a valid lectotype designation under Article 74.6 (<xref ref-type="bibr" rid="B16">ICZN 1999</xref>) because the term holotype was used explicitly for the only existing (syn)type specimen. <xref ref-type="bibr" rid="B4">Becker and Grazia-Vieira (1971)</xref> distinguished two species of the genus <italic><tp:taxon-name><tp:taxon-name-part taxon-name-part-type="genus" reg="Rhyncholepta">Rhyncholepta</tp:taxon-name-part></tp:taxon-name></italic>. They interpreted <italic><tp:taxon-name><tp:taxon-name-part taxon-name-part-type="genus" reg="Rhyncholepta">Rh.</tp:taxon-name-part><tp:taxon-name-part taxon-name-part-type="species" reg="grandicallosa">grandicallosa</tp:taxon-name-part></tp:taxon-name></italic> based on their examination of the lectotype and described its male and a new species, <italic><tp:taxon-name><tp:taxon-name-part taxon-name-part-type="genus" reg="Rhyncholepta">Rh.</tp:taxon-name-part><tp:taxon-name-part taxon-name-part-type="species" reg="meinanderi">meinanderi</tp:taxon-name-part></tp:taxon-name></italic>, which differs from <italic><tp:taxon-name><tp:taxon-name-part taxon-name-part-type="genus" reg="Rhyncholepta">Rh.</tp:taxon-name-part><tp:taxon-name-part taxon-name-part-type="species" reg="grandicallosa">grandicallosa</tp:taxon-name-part></tp:taxon-name></italic> in structure of the male and female genitalia (<xref ref-type="bibr" rid="B4">Becker and Grazia-Vieira 1971</xref>: figs 2, 3 versus 4, 5 and 12 versus 13).</p><p>Our revision of the genus <italic><tp:taxon-name><tp:taxon-name-part taxon-name-part-type="genus" reg="Rhyncholepta">Rhyncholepta</tp:taxon-name-part></tp:taxon-name></italic>, however, reveals five taxa that are indistinguishable based on coloration, structure of body and pregenital abdomen, vestiture, and morphometric characters (see Table <xref ref-type="table" rid="T1">1</xref>). The most promising external character, the development of the black V-shaped anteapical band on the scutellum and its apical V-shaped callosity, might help in identifying specimens of <italic><tp:taxon-name><tp:taxon-name-part taxon-name-part-type="genus" reg="Rhyncholepta">Rh.</tp:taxon-name-part><tp:taxon-name-part taxon-name-part-type="species" reg="grandicallosa">grandicallosa</tp:taxon-name-part><tp:taxon-name-part taxon-name-part-type="subspecies" reg="grandicallosa">grandicallosa</tp:taxon-name-part></tp:taxon-name></italic> versus <italic><tp:taxon-name><tp:taxon-name-part taxon-name-part-type="genus" reg="Rhyncholepta">Rh.</tp:taxon-name-part><tp:taxon-name-part taxon-name-part-type="species" reg="henryi">henryi</tp:taxon-name-part></tp:taxon-name></italic>, but we found two males of <italic><tp:taxon-name><tp:taxon-name-part taxon-name-part-type="genus" reg="Rhyncholepta">Rh.</tp:taxon-name-part><tp:taxon-name-part taxon-name-part-type="species" reg="grandicallosa">g.</tp:taxon-name-part><tp:taxon-name-part taxon-name-part-type="subspecies" reg="grandicallosa">grandicallosa</tp:taxon-name-part></tp:taxon-name></italic> from French Guiana with a complete V-shaped band on the scutellum, as in <italic><tp:taxon-name><tp:taxon-name-part taxon-name-part-type="genus" reg="Rhyncholepta">Rh.</tp:taxon-name-part><tp:taxon-name-part taxon-name-part-type="species" reg="henryi">henryi</tp:taxon-name-part></tp:taxon-name></italic>. This character also varies widely in <italic><tp:taxon-name><tp:taxon-name-part taxon-name-part-type="genus" reg="Rhyncholepta">Rh.</tp:taxon-name-part><tp:taxon-name-part taxon-name-part-type="species" reg="grandicallosa">grandicallosa</tp:taxon-name-part><tp:taxon-name-part taxon-name-part-type="subspecies" reg="centroamericana">centroamericana</tp:taxon-name-part></tp:taxon-name></italic>. The painting by <xref ref-type="bibr" rid="B6">Bergroth (1914)</xref>, depicting almost certainly the lectotype of <italic><tp:taxon-name><tp:taxon-name-part taxon-name-part-type="genus" reg="Rhyncholepta">Rh.</tp:taxon-name-part><tp:taxon-name-part taxon-name-part-type="species" reg="grandicallosa">grandicallosa</tp:taxon-name-part></tp:taxon-name></italic>, shows an apparent black V-shaped band anteapically on the scutellum. The black V-shaped band, however, is not well delimited in recent photographs of the lectotype (see Figure <xref ref-type="fig" rid="F2">5</xref>), which might be attributed to inaccuracy of the painting or fading of the specimen’s coloration during a century of preservation.</p><p>The female external genitalia allow <italic><tp:taxon-name><tp:taxon-name-part taxon-name-part-type="genus" reg="Rhyncholepta">Rh.</tp:taxon-name-part><tp:taxon-name-part taxon-name-part-type="species" reg="meinanderi">meinanderi</tp:taxon-name-part></tp:taxon-name></italic> to be distinguished from both subspecies of <italic><tp:taxon-name><tp:taxon-name-part taxon-name-part-type="genus" reg="Rhyncholepta">Rh.</tp:taxon-name-part><tp:taxon-name-part taxon-name-part-type="species" reg="grandicallosa">grandicallosa</tp:taxon-name-part></tp:taxon-name></italic> and <italic><tp:taxon-name><tp:taxon-name-part taxon-name-part-type="genus" reg="Rhyncholepta">Rh.</tp:taxon-name-part><tp:taxon-name-part taxon-name-part-type="species" reg="henryi">henryi</tp:taxon-name-part></tp:taxon-name></italic> sp. n., but those taxa cannot be reliably separated based on this character (Figs <xref ref-type="fig" rid="F16">93</xref> versus 90–92). Also, the internal female genitalia did not provide suitable identification characters. Moreover, the female of <italic><tp:taxon-name><tp:taxon-name-part taxon-name-part-type="genus" reg="Rhyncholepta">Rh.</tp:taxon-name-part><tp:taxon-name-part taxon-name-part-type="species" reg="wheeleri">wheeleri</tp:taxon-name-part></tp:taxon-name></italic> sp. n., the taxon probably most closely related to <italic><tp:taxon-name><tp:taxon-name-part taxon-name-part-type="genus" reg="Rhyncholepta">Rh.</tp:taxon-name-part><tp:taxon-name-part taxon-name-part-type="species" reg="meinanderi">meinanderi</tp:taxon-name-part></tp:taxon-name></italic>, remains unknown.</p><p>The structure of the male genital capsule and, to a lesser extent, of the phallus thus remain the only reliable characters for identifying species of <italic><tp:taxon-name><tp:taxon-name-part taxon-name-part-type="genus" reg="Rhyncholepta">Rhyncholepta</tp:taxon-name-part></tp:taxon-name></italic>. The presence of two sympatric taxa in French Guiana, the type locality of <italic><tp:taxon-name><tp:taxon-name-part taxon-name-part-type="genus" reg="Rhyncholepta">Rh.</tp:taxon-name-part><tp:taxon-name-part taxon-name-part-type="species" reg="grandicallosa">grandicallosa</tp:taxon-name-part></tp:taxon-name></italic>, required reconsideration of the identity of this taxon. Careful examination of the photographs of the lectotype provided by <named-content xmlns:xlink="http://www.w3.org/1999/xlink" content-type="dwc:institutional_code" xlink:type="simple">MZHF</named-content> confirmed that, in the absence of a reliable character allowing identification of female <italic><tp:taxon-name><tp:taxon-name-part taxon-name-part-type="genus" reg="Rhyncholepta">Rh.</tp:taxon-name-part><tp:taxon-name-part taxon-name-part-type="species" reg="grandicallosa">grandicallosa</tp:taxon-name-part></tp:taxon-name></italic> and <italic><tp:taxon-name><tp:taxon-name-part taxon-name-part-type="genus" reg="Rhyncholepta">Rh.</tp:taxon-name-part><tp:taxon-name-part taxon-name-part-type="species" reg="henryi">henryi</tp:taxon-name-part></tp:taxon-name></italic>, the lectotype <!--PageBreak-->is not sufficient to determine the specific identity of <italic><tp:taxon-name><tp:taxon-name-part taxon-name-part-type="genus" reg="Rhyncholepta">Rh.</tp:taxon-name-part><tp:taxon-name-part taxon-name-part-type="species" reg="grandicallosa">grandicallosa</tp:taxon-name-part></tp:taxon-name></italic>. We decided to follow Article 75.5 of <xref ref-type="bibr" rid="B16">ICZN (1999)</xref> by petitioning the International Commission on Zoological Nomenclature to suppress the existing non-informative lectotype and replace it with a male neotype. Herein we suggest a suitable male neotype, which is properly documented to fulfill all requirements of Article 75.3 of <xref ref-type="bibr" rid="B16">ICZN (1999)</xref> and conserves the identity of <italic><tp:taxon-name><tp:taxon-name-part taxon-name-part-type="genus" reg="Rhyncholepta">Rh.</tp:taxon-name-part><tp:taxon-name-part taxon-name-part-type="species" reg="grandicallosa">grandicallosa</tp:taxon-name-part></tp:taxon-name></italic> sensu <xref ref-type="bibr" rid="B4">Becker and Grazia-Vieira (1971)</xref> and all subsequent authors. The case is being submitted to the ICZN simultaneously with this paper (Kment et al., submitted).</p></tp:treatment-sec><tp:treatment-sec><!--Section generated to contain objects referenced in tp:taxon-treatment.--><fig id="F1" position="float" orientation="portrait"><label>Figures 1–4.</label><caption><p>Habitus of <italic><tp:taxon-name><tp:taxon-name-part taxon-name-part-type="genus" reg="Rhyncholepta">Rhyncholepta</tp:taxon-name-part><tp:taxon-name-part taxon-name-part-type="species" reg="grandicallosa">grandicallosa</tp:taxon-name-part><tp:taxon-name-part taxon-name-part-type="subspecies" reg="grandicallosa">grandicallosa</tp:taxon-name-part></tp:taxon-name></italic> Bergroth, 1911. <bold>1</bold> candidate neotype, ♂, French Guiana, Camp Caimans <bold>2</bold> ♀, ventral view, French Guiana, Camp Caimans <bold>3</bold> lectotype, ♀, French Guiana <bold>4</bold> labels of the lectotype. (photographs <bold>1, 2</bold> – P. Kment; <bold>3, 4</bold> – A. Albrecht)</p></caption><graphic xmlns:xlink="http://www.w3.org/1999/xlink" xlink:href="zookeys-796-347-g001.jpg" position="float" orientation="portrait" xlink:type="simple" id="oo_243139.jpg"/></fig><fig id="F3" position="float" orientation="portrait"><label>Figures 9–13.</label><caption><p>Morphology of <italic><tp:taxon-name><tp:taxon-name-part taxon-name-part-type="genus" reg="Rhyncholepta">Rhyncholepta</tp:taxon-name-part></tp:taxon-name></italic> species. <bold>9, 11–12</bold><italic><tp:taxon-name><tp:taxon-name-part taxon-name-part-type="genus" reg="Rhyncholepta">Rh.</tp:taxon-name-part><tp:taxon-name-part taxon-name-part-type="species" reg="grandicallosa">grandicallosa</tp:taxon-name-part><tp:taxon-name-part taxon-name-part-type="subspecies" reg="grandicallosa">grandicallosa</tp:taxon-name-part></tp:taxon-name></italic> Bergroth, 1911, ♂, French Guiana, Camp Caimans <bold>10, 13</bold><italic><tp:taxon-name><tp:taxon-name-part taxon-name-part-type="genus" reg="Rhyncholepta">Rh.</tp:taxon-name-part><tp:taxon-name-part taxon-name-part-type="species" reg="grandicallosa">grandicallosa</tp:taxon-name-part><tp:taxon-name-part taxon-name-part-type="subspecies" reg="centroamericana">centroamericana</tp:taxon-name-part></tp:taxon-name></italic> subsp. n., paratype, ♂, Costa Rica, Rancho Quemado. <bold>9</bold> head, dorsal view (magnification 37×) <bold>10</bold> head, ventral view (37×); <bold>11</bold> head, lateral view (50×) <bold>12–13</bold> joint between basipedicellite and distipedicellite (<bold>12</bold> lateral view, 300×; <bold>13</bold> ventral view, 300×). Abbreviations: <bold>bu</bold> buccula, <bold><abbrev xmlns:xlink="http://www.w3.org/1999/xlink" xlink:title="basipedicellite" id="ABBRID0E1IBG" xlink:type="simple">IIa</abbrev></bold> basipedicellite, <bold><abbrev xmlns:xlink="http://www.w3.org/1999/xlink" xlink:title="distipedicellite" id="ABBRID0E6IBG" xlink:type="simple">IIb</abbrev></bold> distipedicellite. Scale bars: 0.5 mm (<bold>9–11</bold>); 50 μm (<bold>12–13</bold>). (micrographs P. Kment)</p></caption><graphic xmlns:xlink="http://www.w3.org/1999/xlink" xlink:href="zookeys-796-347-g003.jpg" position="float" orientation="portrait" xlink:type="simple" id="oo_243141.jpg"/></fig><fig id="F4" position="float" orientation="portrait"><label>Figures 14–25.</label><caption><p>Apex of scutellum of <italic><tp:taxon-name><tp:taxon-name-part taxon-name-part-type="genus" reg="Rhyncholepta">Rhyncholepta</tp:taxon-name-part></tp:taxon-name></italic> species. <bold>14–18</bold><italic><tp:taxon-name><tp:taxon-name-part taxon-name-part-type="genus" reg="Rhyncholepta">Rh.</tp:taxon-name-part><tp:taxon-name-part taxon-name-part-type="species" reg="grandicallosa">grandicallosa</tp:taxon-name-part><tp:taxon-name-part taxon-name-part-type="subspecies" reg="grandicallosa">grandicallosa</tp:taxon-name-part></tp:taxon-name></italic> Bergroth, 1911: 14 – ♀, lectotype, French Guiana <bold>15</bold> ♂, candidate neotype, French Guiana, Camp Caimans <bold>16</bold> ♂, French Guiana, Camp Voltaire <bold>17–18</bold> French Guiana, Camp Caimans (<bold>17</bold> ♀, <bold>18</bold> ♂). <bold>19–22</bold><italic><tp:taxon-name><tp:taxon-name-part taxon-name-part-type="genus" reg="Rhyncholepta">Rh.</tp:taxon-name-part><tp:taxon-name-part taxon-name-part-type="species" reg="grandicallosa">grandicallosa</tp:taxon-name-part><tp:taxon-name-part taxon-name-part-type="subspecies" reg="centroamericana">centroamericana</tp:taxon-name-part></tp:taxon-name></italic> subsp. n.: <bold>19</bold> ♀, Panama, Barra del Colorado <bold>20</bold> ♀, Costa Rica, Rancho Quemado <bold>21</bold> ♂, Panama, Pipeline Road <bold>22</bold> Guatemala, Firmeza. <bold>23</bold><italic><tp:taxon-name><tp:taxon-name-part taxon-name-part-type="genus" reg="Rhyncholepta">Rh.</tp:taxon-name-part><tp:taxon-name-part taxon-name-part-type="species" reg="henryi">henryi</tp:taxon-name-part></tp:taxon-name></italic> sp. n., holotype, ♂, French Guiana, Camp Caimans. <bold>24</bold><italic><tp:taxon-name><tp:taxon-name-part taxon-name-part-type="genus" reg="Rhyncholepta">Rh.</tp:taxon-name-part><tp:taxon-name-part taxon-name-part-type="species" reg="meinanderi">meinanderi</tp:taxon-name-part></tp:taxon-name></italic> Becker &amp; Grazia-Vieira, 1971, ♂, Ecuador, Arajuno env. <bold>25</bold><italic><tp:taxon-name><tp:taxon-name-part taxon-name-part-type="genus" reg="Rhyncholepta">Rh.</tp:taxon-name-part><tp:taxon-name-part taxon-name-part-type="species" reg="wheeleri">wheeleri</tp:taxon-name-part></tp:taxon-name></italic> sp. n., holotype, ♂, Guyana. (photographs <bold>14</bold> A. Albrecht; <bold>15– 21, 23–25</bold> P. Kment; <bold>22</bold> J.E. Eger)</p></caption><graphic xmlns:xlink="http://www.w3.org/1999/xlink" xlink:href="zookeys-796-347-g004.jpg" position="float" orientation="portrait" xlink:type="simple" id="oo_243143.jpg"/></fig><fig id="F5" position="float" orientation="portrait"><label>Figures 26–29.</label><caption><p>Morphology of <italic><tp:taxon-name><tp:taxon-name-part taxon-name-part-type="genus" reg="Rhyncholepta">Rhyncholepta</tp:taxon-name-part></tp:taxon-name></italic> species. <bold>26–28</bold><italic><tp:taxon-name><tp:taxon-name-part taxon-name-part-type="genus" reg="Rhyncholepta">Rh.</tp:taxon-name-part><tp:taxon-name-part taxon-name-part-type="species" reg="grandicallosa">grandicallosa</tp:taxon-name-part><tp:taxon-name-part taxon-name-part-type="subspecies" reg="centroamericana">centroamericana</tp:taxon-name-part></tp:taxon-name></italic> subsp. n.: ♂, Costa Rica, Rancho Quemado: <bold>26</bold> external scent efferent system of metathoracic scent gland (magnification 55×) <bold>27</bold> peritreme and ostiole (200×) <bold>28</bold> protarsus, ventral view (70×) <bold>29</bold><italic><tp:taxon-name><tp:taxon-name-part taxon-name-part-type="genus" reg="Rhyncholepta">Rh.</tp:taxon-name-part><tp:taxon-name-part taxon-name-part-type="species" reg="grandicallosa">grandicallosa</tp:taxon-name-part><tp:taxon-name-part taxon-name-part-type="subspecies" reg="grandicallosa">grandicallosa</tp:taxon-name-part></tp:taxon-name></italic> Bergroth, 1911, ♂, French Guiana, Camp Caimans, metatarsus, lateral view (70×). Scale bars: 0.5 mm (<bold>26, 28–29</bold>); 100 μm (<bold>27</bold>). (micrographs: P. Kment)</p></caption><graphic xmlns:xlink="http://www.w3.org/1999/xlink" xlink:href="zookeys-796-347-g005.jpg" position="float" orientation="portrait" xlink:type="simple" id="oo_243144.jpg"/></fig><fig id="F6" position="float" orientation="portrait"><label>Figures 30–35.</label><caption><p>Genital capsule (<bold>30, 32, 34</bold> magnification 32×) and detail of hypandrium (<bold>31, 33, 35</bold> 80×) in ventral view. <bold>30–31</bold><italic><tp:taxon-name><tp:taxon-name-part taxon-name-part-type="genus" reg="Rhyncholepta">Rh.</tp:taxon-name-part><tp:taxon-name-part taxon-name-part-type="species" reg="grandicallosa">grandicallosa</tp:taxon-name-part><tp:taxon-name-part taxon-name-part-type="subspecies" reg="grandicallosa">grandicallosa</tp:taxon-name-part></tp:taxon-name></italic> Bergroth, 1911, French Guiana, Camp Caimans <bold>32–35</bold><italic><tp:taxon-name><tp:taxon-name-part taxon-name-part-type="genus" reg="Rhyncholepta">Rh.</tp:taxon-name-part><tp:taxon-name-part taxon-name-part-type="species" reg="grandicallosa">grandicallosa</tp:taxon-name-part><tp:taxon-name-part taxon-name-part-type="subspecies" reg="centroamericana">centroamericana</tp:taxon-name-part></tp:taxon-name></italic> subsp. n.: <bold>32–33</bold> Panama, Pipeline Road <bold>34–35</bold> Costa Rica, Rancho Quemado. Scale bars: 1 mm (<bold>30, 32, 34</bold>); 0.5 mm (<bold>31, 33, 35</bold>). (micrographs: P. Kment)</p></caption><graphic xmlns:xlink="http://www.w3.org/1999/xlink" xlink:href="zookeys-796-347-g006.jpg" position="float" orientation="portrait" xlink:type="simple" id="oo_243145.jpg"/></fig><fig id="F8" position="float" orientation="portrait"><label>Figures 42–47.</label><caption><p>Genital capsule (<bold>42, 44, 46</bold> magnification 45×) and detail of hypandrium (<bold>43, 45</bold> 80×, <bold>47</bold> 90×) in posterior (caudal) view. <bold>42–43</bold><italic><tp:taxon-name><tp:taxon-name-part taxon-name-part-type="genus" reg="Rhyncholepta">Rh.</tp:taxon-name-part><tp:taxon-name-part taxon-name-part-type="species" reg="grandicallosa">grandicallosa</tp:taxon-name-part><tp:taxon-name-part taxon-name-part-type="subspecies" reg="grandicallosa">grandicallosa</tp:taxon-name-part></tp:taxon-name></italic> Bergroth, 1911, French Guiana, Camp Caimans <bold>44–47</bold><italic><tp:taxon-name><tp:taxon-name-part taxon-name-part-type="genus" reg="Rhyncholepta">Rh.</tp:taxon-name-part><tp:taxon-name-part taxon-name-part-type="species" reg="grandicallosa">grandicallosa</tp:taxon-name-part><tp:taxon-name-part taxon-name-part-type="subspecies" reg="centroamericana">centroamericana</tp:taxon-name-part></tp:taxon-name></italic> subsp. n.: <bold>44–45</bold> Panama, Pipeline Road; <bold>46–47</bold> Costa Rica, Rancho Quemado. Abbreviations: <bold>ap</bold> anterior hypandrial projection, <bold>lpb</bold> base of lateral hypandrial projection, <bold>pp</bold> posterior hypandrial projection. Scale bars: 1 mm (<bold>42, 44, 46</bold>); 0.5 mm (<bold>43, 45, 47</bold>). (micrographs: P. Kment)</p></caption><graphic xmlns:xlink="http://www.w3.org/1999/xlink" xlink:href="zookeys-796-347-g008.jpg" position="float" orientation="portrait" xlink:type="simple" id="oo_243147.jpg"/></fig><fig id="F10" position="float" orientation="portrait"><label>Figures 54–59.</label><caption><p>Genital capsule (<bold>54, 56, 58</bold> magnification 32×) and detail of hypandrium (<bold>55, 57, 59</bold> 80×) in dorsal view. <bold>54–55</bold><italic><tp:taxon-name><tp:taxon-name-part taxon-name-part-type="genus" reg="Rhyncholepta">Rh.</tp:taxon-name-part><tp:taxon-name-part taxon-name-part-type="species" reg="grandicallosa">grandicallosa</tp:taxon-name-part><tp:taxon-name-part taxon-name-part-type="subspecies" reg="grandicallosa">grandicallosa</tp:taxon-name-part></tp:taxon-name></italic> Bergroth, 1911, French Guiana, Camp Caimans <bold>56–59</bold><italic><tp:taxon-name><tp:taxon-name-part taxon-name-part-type="genus" reg="Rhyncholepta">Rh.</tp:taxon-name-part><tp:taxon-name-part taxon-name-part-type="species" reg="grandicallosa">grandicallosa</tp:taxon-name-part><tp:taxon-name-part taxon-name-part-type="subspecies" reg="centroamericana">centroamericana</tp:taxon-name-part></tp:taxon-name></italic> subsp. n.: <bold>56–57</bold> Panama, Pipeline Road <bold>58–59</bold> Costa Rica, Rancho Quemado. Abbreviations: <bold>ap</bold> anterior hypandrial projection, <bold>lp</bold> lateral hypandrial projection. Scale bars: 1 mm (<bold>54, 56, 58</bold>); 0.5 mm (<bold>55, 57, 59</bold>). (micrographs: P. Kment)</p></caption><graphic xmlns:xlink="http://www.w3.org/1999/xlink" xlink:href="zookeys-796-347-g010.jpg" position="float" orientation="portrait" xlink:type="simple" id="oo_243149.jpg"/></fig><fig id="F12" position="float" orientation="portrait"><label>Figures 66–71.</label><caption><p>Genital capsule and hypandrium in lateral view (magnification 35×). <bold>66</bold><italic><tp:taxon-name><tp:taxon-name-part taxon-name-part-type="genus" reg="Rhyncholepta">Rh.</tp:taxon-name-part><tp:taxon-name-part taxon-name-part-type="species" reg="grandicallosa">grandicallosa</tp:taxon-name-part><tp:taxon-name-part taxon-name-part-type="subspecies" reg="grandicallosa">grandicallosa</tp:taxon-name-part></tp:taxon-name></italic> Bergroth, 1911, French Guiana, Camp Caimans <bold>67–68</bold><italic><tp:taxon-name><tp:taxon-name-part taxon-name-part-type="genus" reg="Rhyncholepta">Rh.</tp:taxon-name-part><tp:taxon-name-part taxon-name-part-type="species" reg="grandicallosa">grandicallosa</tp:taxon-name-part><tp:taxon-name-part taxon-name-part-type="subspecies" reg="centroamericana">centroamericana</tp:taxon-name-part></tp:taxon-name></italic> subsp. n.: <bold>67</bold> Panama, Pipeline Road <bold>68</bold> Costa Rica, Rancho Quemado <bold>69</bold><italic><tp:taxon-name><tp:taxon-name-part taxon-name-part-type="genus" reg="Rhyncholepta">Rh.</tp:taxon-name-part><tp:taxon-name-part taxon-name-part-type="species" reg="henryi">henryi</tp:taxon-name-part></tp:taxon-name></italic> sp. n., holotype, French Guiana, Camp Caimans <bold>70</bold><italic><tp:taxon-name><tp:taxon-name-part taxon-name-part-type="genus" reg="Rhyncholepta">Rh.</tp:taxon-name-part><tp:taxon-name-part taxon-name-part-type="species" reg="meinanderi">meinanderi</tp:taxon-name-part></tp:taxon-name></italic> Becker &amp; Grazia-Vieira, 1971, Ecuador, Yasui NP <bold>71</bold><italic><tp:taxon-name><tp:taxon-name-part taxon-name-part-type="genus" reg="Rhyncholepta">Rh.</tp:taxon-name-part><tp:taxon-name-part taxon-name-part-type="species" reg="wheeleri">wheeleri</tp:taxon-name-part></tp:taxon-name></italic> sp. n., holotype, Guyana. Scale bars: 1 mm. (micrographs P. Kment)</p></caption><graphic xmlns:xlink="http://www.w3.org/1999/xlink" xlink:href="zookeys-796-347-g012.jpg" position="float" orientation="portrait" xlink:type="simple" id="oo_243151.jpg"/></fig><fig id="F13" position="float" orientation="portrait"><label>Figures 72–77.</label><caption><p>Hypandrial processes in dorso-posterolateral (most exposed) view (magnification 110×). <bold>72</bold><italic><tp:taxon-name><tp:taxon-name-part taxon-name-part-type="genus" reg="Rhyncholepta">Rh.</tp:taxon-name-part><tp:taxon-name-part taxon-name-part-type="species" reg="grandicallosa">grandicallosa</tp:taxon-name-part><tp:taxon-name-part taxon-name-part-type="subspecies" reg="grandicallosa">grandicallosa</tp:taxon-name-part></tp:taxon-name></italic> Bergroth, 1911, French Guiana, Camp Caimans <bold>73–74</bold><italic><tp:taxon-name><tp:taxon-name-part taxon-name-part-type="genus" reg="Rhyncholepta">Rh.</tp:taxon-name-part><tp:taxon-name-part taxon-name-part-type="species" reg="grandicallosa">grandicallosa</tp:taxon-name-part><tp:taxon-name-part taxon-name-part-type="subspecies" reg="centroamericana">centroamericana</tp:taxon-name-part></tp:taxon-name></italic> subsp. n.: <bold>73</bold> Panama, Pipeline Road <bold>74</bold> Costa Rica, Rancho Quemado <bold>75</bold><italic><tp:taxon-name><tp:taxon-name-part taxon-name-part-type="genus" reg="Rhyncholepta">Rh.</tp:taxon-name-part><tp:taxon-name-part taxon-name-part-type="species" reg="henryi">henryi</tp:taxon-name-part></tp:taxon-name></italic> sp. n., holotype, French Guiana, Camp Caimans <bold>76</bold><italic><tp:taxon-name><tp:taxon-name-part taxon-name-part-type="genus" reg="Rhyncholepta">Rh.</tp:taxon-name-part><tp:taxon-name-part taxon-name-part-type="species" reg="meinanderi">meinanderi</tp:taxon-name-part></tp:taxon-name></italic> Becker &amp; Grazia-Vieira, 1971, Ecuador, Yasui NP <bold>77</bold><italic><tp:taxon-name><tp:taxon-name-part taxon-name-part-type="genus" reg="Rhyncholepta">Rh.</tp:taxon-name-part><tp:taxon-name-part taxon-name-part-type="species" reg="wheeleri">wheeleri</tp:taxon-name-part></tp:taxon-name></italic> sp. n., holotype, Guyana. Abbreviations: <bold>a</bold> angle between posterior and lateral hypandrial projection, <bold>ap</bold> anterior hypandrial projection, <bold>lp</bold> lateral hypandrial projection, <bold>pp</bold> posterior hypandrial projection. Scale bars: 0.2 mm. (micrographs: P. Kment)</p></caption><graphic xmlns:xlink="http://www.w3.org/1999/xlink" xlink:href="zookeys-796-347-g013.jpg" position="float" orientation="portrait" xlink:type="simple" id="oo_243152.jpg"/></fig><fig id="F14" position="float" orientation="portrait"><label>Figures 78–83.</label><caption><p>Phallus in dorsal (<bold>78, 81</bold>), lateral (<bold>79, 82</bold>) and ventral (<bold>80, 83</bold>) view. <bold>78–80</bold><italic><tp:taxon-name><tp:taxon-name-part taxon-name-part-type="genus" reg="Rhyncholepta">Rh.</tp:taxon-name-part><tp:taxon-name-part taxon-name-part-type="species" reg="grandicallosa">grandicallosa</tp:taxon-name-part><tp:taxon-name-part taxon-name-part-type="subspecies" reg="grandicallosa">grandicallosa</tp:taxon-name-part></tp:taxon-name></italic> Bergroth, 1911, French Guiana, Amazone Nature Lodge; <bold>81–83</bold><italic><tp:taxon-name><tp:taxon-name-part taxon-name-part-type="genus" reg="Rhyncholepta">Rh.</tp:taxon-name-part><tp:taxon-name-part taxon-name-part-type="species" reg="grandicallosa">grandicallosa</tp:taxon-name-part><tp:taxon-name-part taxon-name-part-type="subspecies" reg="centroamericana">centroamericana</tp:taxon-name-part></tp:taxon-name></italic> subsp. n., Panama, Punta Eseoses. Not to scale. Abbreviations: <bold>ae</bold> aedeagus (= vesica), <bold>cjs</bold> conjunctiva sclerites. (photographs: J.E. Eger)</p></caption><graphic xmlns:xlink="http://www.w3.org/1999/xlink" xlink:href="zookeys-796-347-g014.jpg" position="float" orientation="portrait" xlink:type="simple" id="oo_243153.jpg"/></fig><fig id="F16" position="float" orientation="portrait"><label>Figures 90–93.</label><caption><p>Female external genitalia in ventro-posterior view. <bold>90</bold><italic><tp:taxon-name><tp:taxon-name-part taxon-name-part-type="genus" reg="Rhyncholepta">Rh.</tp:taxon-name-part><tp:taxon-name-part taxon-name-part-type="species" reg="grandicallosa">grandicallosa</tp:taxon-name-part><tp:taxon-name-part taxon-name-part-type="subspecies" reg="grandicallosa">grandicallosa</tp:taxon-name-part></tp:taxon-name></italic> Bergroth, 1911 <bold>91</bold><italic><tp:taxon-name><tp:taxon-name-part taxon-name-part-type="genus" reg="Rhyncholepta">Rh.</tp:taxon-name-part><tp:taxon-name-part taxon-name-part-type="species" reg="grandicallosa">grandicallosa</tp:taxon-name-part><tp:taxon-name-part taxon-name-part-type="subspecies" reg="centroamericana">centroamericana</tp:taxon-name-part></tp:taxon-name></italic> subsp. n. <bold>92</bold><italic><tp:taxon-name><tp:taxon-name-part taxon-name-part-type="genus" reg="Rhyncholepta">Rh.</tp:taxon-name-part><tp:taxon-name-part taxon-name-part-type="species" reg="henryi">henryi</tp:taxon-name-part></tp:taxon-name></italic> sp. n. <bold>93</bold><italic><tp:taxon-name><tp:taxon-name-part taxon-name-part-type="genus" reg="Rhyncholepta">Rh.</tp:taxon-name-part><tp:taxon-name-part taxon-name-part-type="species" reg="meinanderi">meinanderi</tp:taxon-name-part></tp:taxon-name></italic> Becker &amp; Grazia-Vieira, 1971. Not to scale. Abbreviations: <bold>lt8–9</bold> laterotergites VIII and IX, <bold>vf8–9</bold> valvifers VIII and IX, <bold>x</bold> segment X. (photographs: J.E. Eger)</p></caption><graphic xmlns:xlink="http://www.w3.org/1999/xlink" xlink:href="zookeys-796-347-g016.jpg" position="float" orientation="portrait" xlink:type="simple" id="oo_243155.jpg"/></fig><fig id="F17" position="float" orientation="portrait"><label>Figures 94–97.</label><caption><p>Annual distribution of collected <italic><tp:taxon-name><tp:taxon-name-part taxon-name-part-type="genus" reg="Rhyncholepta">Rhyncholepta</tp:taxon-name-part></tp:taxon-name></italic> specimens. <bold>94</bold><italic><tp:taxon-name><tp:taxon-name-part taxon-name-part-type="genus" reg="Rhyncholepta">Rh.</tp:taxon-name-part><tp:taxon-name-part taxon-name-part-type="species" reg="grandicallosa">grandicallosa</tp:taxon-name-part><tp:taxon-name-part taxon-name-part-type="subspecies" reg="grandicallosa">grandicallosa</tp:taxon-name-part></tp:taxon-name></italic> Bergroth, 1911 (899 specimens with dates analysed) <bold>95</bold><italic><tp:taxon-name><tp:taxon-name-part taxon-name-part-type="genus" reg="Rhyncholepta">Rh.</tp:taxon-name-part><tp:taxon-name-part taxon-name-part-type="species" reg="grandicallosa">grandicallosa</tp:taxon-name-part><tp:taxon-name-part taxon-name-part-type="subspecies" reg="centroamericana">centroamericana</tp:taxon-name-part></tp:taxon-name></italic> subsp. n. (121 specimens) <bold>96</bold><italic><tp:taxon-name><tp:taxon-name-part taxon-name-part-type="genus" reg="Rhyncholepta">Rh.</tp:taxon-name-part><tp:taxon-name-part taxon-name-part-type="species" reg="henryi">henryi</tp:taxon-name-part></tp:taxon-name></italic> sp. n. (43 specimens) <bold>97</bold><italic><tp:taxon-name><tp:taxon-name-part taxon-name-part-type="genus" reg="Rhyncholepta">Rh.</tp:taxon-name-part><tp:taxon-name-part taxon-name-part-type="species" reg="meinanderi">meinanderi</tp:taxon-name-part></tp:taxon-name></italic> Becker &amp; Grazia-Vieira, 1971 (22 specimens).</p></caption><graphic xmlns:xlink="http://www.w3.org/1999/xlink" xlink:href="zookeys-796-347-g017.jpg" position="float" orientation="portrait" xlink:type="simple" id="oo_243156.jpg"/></fig><table-wrap id="T1" position="float" orientation="portrait"><label>Table 1.</label><caption><p>Measurements of <italic><tp:taxon-name><tp:taxon-name-part taxon-name-part-type="genus" reg="Rhyncholepta">Rhyncholepta</tp:taxon-name-part></tp:taxon-name></italic> species-group taxa.</p></caption><table id="TID0ERTAI" rules="all"><tbody><tr><th rowspan="2" colspan="1">Measurement (mm): median, minimum–maximum, n of specimens</th><th rowspan="1" colspan="2">
                    <italic><tp:taxon-name>
                        <tp:taxon-name-part taxon-name-part-type="genus" reg="Rhyncholepta">Rhyncholepta</tp:taxon-name-part>
                        <tp:taxon-name-part taxon-name-part-type="species" reg="grandicallosa">grandicallosa</tp:taxon-name-part>
                        <tp:taxon-name-part taxon-name-part-type="subspecies" reg="grandicallosa">grandicallosa</tp:taxon-name-part>
                      </tp:taxon-name></italic>
                  </th><th rowspan="1" colspan="2">
                    <italic><tp:taxon-name>
                        <tp:taxon-name-part taxon-name-part-type="genus" reg="Rhyncholepta">Rhyncholepta</tp:taxon-name-part>
                        <tp:taxon-name-part taxon-name-part-type="species" reg="grandicallosa">grandicallosa</tp:taxon-name-part>
                        <tp:taxon-name-part taxon-name-part-type="subspecies" reg="centroamericana">centroamericana</tp:taxon-name-part>
                      </tp:taxon-name></italic>
                  </th><th rowspan="1" colspan="2">
                    <italic><tp:taxon-name>
                        <tp:taxon-name-part taxon-name-part-type="genus" reg="Rhyncholepta">Rhyncholepta</tp:taxon-name-part>
                        <tp:taxon-name-part taxon-name-part-type="species" reg="henryi">henryi</tp:taxon-name-part>
                      </tp:taxon-name></italic>
                  </th><th rowspan="1" colspan="2">
                    <italic><tp:taxon-name>
                        <tp:taxon-name-part taxon-name-part-type="genus" reg="Rhyncholepta">Rhyncholepta</tp:taxon-name-part>
                        <tp:taxon-name-part taxon-name-part-type="species" reg="meinanderi">meinanderi</tp:taxon-name-part>
                      </tp:taxon-name></italic>
                  </th><th rowspan="1" colspan="1">
                    <italic><tp:taxon-name>
                        <tp:taxon-name-part taxon-name-part-type="genus" reg="Rhyncholepta">Rhyncholepta</tp:taxon-name-part>
                        <tp:taxon-name-part taxon-name-part-type="species" reg="wheeleri">wheeleri</tp:taxon-name-part>
                      </tp:taxon-name></italic>
                  </th></tr><tr><th rowspan="1" colspan="1">male</th><th rowspan="1" colspan="1">female</th><th rowspan="1" colspan="1">male</th><th rowspan="1" colspan="1">female</th><th rowspan="1" colspan="1">male</th><th rowspan="1" colspan="1">female</th><th rowspan="1" colspan="1">male</th><th rowspan="1" colspan="1">female</th><th rowspan="1" colspan="1">male</th></tr><tr><td rowspan="3" colspan="1">Total body length</td><td rowspan="1" colspan="1">12.79</td><td rowspan="1" colspan="1">11.95</td><td rowspan="1" colspan="1">12.66</td><td rowspan="1" colspan="1">12.67</td><td rowspan="1" colspan="1">12.18</td><td rowspan="1" colspan="1">12.20</td><td rowspan="1" colspan="1">12.55</td><td rowspan="1" colspan="1">12.50</td><td rowspan="1" colspan="1">13.17</td></tr><tr><td rowspan="1" colspan="1">
                    <bold>11.75–13.30</bold>
                  </td><td rowspan="1" colspan="1">
                    <bold>11.25–12.53</bold>
                  </td><td rowspan="1" colspan="1">
                    <bold>11.22–13.44</bold>
                  </td><td rowspan="1" colspan="1">
                    <bold>11.29–14.00</bold>
                  </td><td rowspan="1" colspan="1">
                    <bold>11.44–12.88</bold>
                  </td><td rowspan="1" colspan="1">
                    <bold>11.70–12.80</bold>
                  </td><td rowspan="1" colspan="1">
                    <bold>12.50–13.90</bold>
                  </td><td rowspan="1" colspan="1">
                    <bold>12.20–13.74</bold>
                  </td><td rowspan="1" colspan="1"/></tr><tr><td rowspan="1" colspan="1">n = 9</td><td rowspan="1" colspan="1">n = 10</td><td rowspan="1" colspan="1">n = 10</td><td rowspan="1" colspan="1">n = 10</td><td rowspan="1" colspan="1">n = 9</td><td rowspan="1" colspan="1">n = 10</td><td rowspan="1" colspan="1">n = 5</td><td rowspan="1" colspan="1">n = 6</td><td rowspan="1" colspan="1">n = 1</td></tr><tr><td rowspan="3" colspan="1">Body length to segment VII</td><td rowspan="1" colspan="1">11.31</td><td rowspan="1" colspan="1">11.19</td><td rowspan="1" colspan="1">10.92</td><td rowspan="1" colspan="1">11.90</td><td rowspan="1" colspan="1">10.78</td><td rowspan="1" colspan="1">11.23</td><td rowspan="1" colspan="1">11.20</td><td rowspan="1" colspan="1">11.25</td><td rowspan="1" colspan="1">–</td></tr><tr><td rowspan="1" colspan="1">
                    <bold>10.50–12.30</bold>
                  </td><td rowspan="1" colspan="1">
                    <bold>10.25–11.70</bold>
                  </td><td rowspan="1" colspan="1">
                    <bold>10.01–11.68</bold>
                  </td><td rowspan="1" colspan="1">
                    <bold>10.61–12.80</bold>
                  </td><td rowspan="1" colspan="1">
                    <bold>10.00–11.24</bold>
                  </td><td rowspan="1" colspan="1">
                    <bold>10.90–11.45</bold>
                  </td><td rowspan="1" colspan="1">
                    <bold>10.70–11.90</bold>
                  </td><td rowspan="1" colspan="1">
                    <bold>10.70–11.40</bold>
                  </td><td rowspan="1" colspan="1"/></tr><tr><td rowspan="1" colspan="1">n = 10</td><td rowspan="1" colspan="1">n = 10</td><td rowspan="1" colspan="1">n = 10</td><td rowspan="1" colspan="1">n = 10</td><td rowspan="1" colspan="1">n = 10</td><td rowspan="1" colspan="1">n = 10</td><td rowspan="1" colspan="1">n = 7</td><td rowspan="1" colspan="1">n = 8</td><td rowspan="1" colspan="1">n = 1</td></tr><tr><td rowspan="3" colspan="1">Head length</td><td rowspan="1" colspan="1">2.41</td><td rowspan="1" colspan="1">2.45</td><td rowspan="1" colspan="1">2.46</td><td rowspan="1" colspan="1">2.55</td><td rowspan="1" colspan="1">2.50</td><td rowspan="1" colspan="1">2.50</td><td rowspan="1" colspan="1">2.48</td><td rowspan="1" colspan="1">2.51</td><td rowspan="1" colspan="1">2.65</td></tr><tr><td rowspan="1" colspan="1">
                    <bold>2.22–2.50</bold>
                  </td><td rowspan="1" colspan="1">
                    <bold>2.30–2.60</bold>
                  </td><td rowspan="1" colspan="1">
                    <bold>2.24–2.70</bold>
                  </td><td rowspan="1" colspan="1">
                    <bold>2.27–2.76</bold>
                  </td><td rowspan="1" colspan="1">
                    <bold>2.34–2.65</bold>
                  </td><td rowspan="1" colspan="1">
                    <bold>2.35–2.64</bold>
                  </td><td rowspan="1" colspan="1">
                    <bold>2.20–2.55</bold>
                  </td><td rowspan="1" colspan="1">
                    <bold>2.35–2.76</bold>
                  </td><td rowspan="1" colspan="1"/></tr><tr><td rowspan="1" colspan="1">n = 10</td><td rowspan="1" colspan="1">n = 10</td><td rowspan="1" colspan="1">n = 10</td><td rowspan="1" colspan="1">n = 10</td><td rowspan="1" colspan="1">n = 10</td><td rowspan="1" colspan="1">n = 10</td><td rowspan="1" colspan="1">n = 7</td><td rowspan="1" colspan="1">n = 10</td><td rowspan="1" colspan="1">n = 1</td></tr><tr><td rowspan="3" colspan="1">Head width</td><td rowspan="1" colspan="1">2.31</td><td rowspan="1" colspan="1">2.30</td><td rowspan="1" colspan="1">2.34</td><td rowspan="1" colspan="1">2.40</td><td rowspan="1" colspan="1">2.35</td><td rowspan="1" colspan="1">2.38</td><td rowspan="1" colspan="1">2.30</td><td rowspan="1" colspan="1">2.34</td><td rowspan="1" colspan="1">2.40</td></tr><tr><td rowspan="1" colspan="1">
                    <bold>2.21–2.37</bold>
                  </td><td rowspan="1" colspan="1">
                    <bold>2.25–2.40</bold>
                  </td><td rowspan="1" colspan="1">
                    <bold>2.12–2.42</bold>
                  </td><td rowspan="1" colspan="1">
                    <bold>2.21–2.53</bold>
                  </td><td rowspan="1" colspan="1">
                    <bold>2.27–2.49</bold>
                  </td><td rowspan="1" colspan="1">
                    <bold>2.30–2.45</bold>
                  </td><td rowspan="1" colspan="1">
                    <bold>2.25–2.45</bold>
                  </td><td rowspan="1" colspan="1">
                    <bold>2.25–2.42</bold>
                  </td><td rowspan="1" colspan="1"/></tr><tr><td rowspan="1" colspan="1">n = 10</td><td rowspan="1" colspan="1">n = 10</td><td rowspan="1" colspan="1">n = 10</td><td rowspan="1" colspan="1">n = 10</td><td rowspan="1" colspan="1">n = 10</td><td rowspan="1" colspan="1">n = 10</td><td rowspan="1" colspan="1">n = 7</td><td rowspan="1" colspan="1">n = 10</td><td rowspan="1" colspan="1">n = 1</td></tr><tr><td rowspan="3" colspan="1">Interocular width</td><td rowspan="1" colspan="1">1.05</td><td rowspan="1" colspan="1">1.05</td><td rowspan="1" colspan="1">1.08</td><td rowspan="1" colspan="1">1.16</td><td rowspan="1" colspan="1">1.12</td><td rowspan="1" colspan="1">1.05</td><td rowspan="1" colspan="1">1.10</td><td rowspan="1" colspan="1">1.10</td><td rowspan="1" colspan="1">1.18</td></tr><tr><td rowspan="1" colspan="1">
                    <bold>0.95–1.16</bold>
                  </td><td rowspan="1" colspan="1">
                    <bold>1.00–1.15</bold>
                  </td><td rowspan="1" colspan="1">
                    <bold>1.04–1.15</bold>
                  </td><td rowspan="1" colspan="1">
                    <bold>1.03–1.21</bold>
                  </td><td rowspan="1" colspan="1">
                    <bold>1.01–1.19</bold>
                  </td><td rowspan="1" colspan="1">
                    <bold>1.00–1.21</bold>
                  </td><td rowspan="1" colspan="1">
                    <bold>1.00–1.14</bold>
                  </td><td rowspan="1" colspan="1">
                    <bold>1.00–1.17</bold>
                  </td><td rowspan="1" colspan="1"/></tr><tr><td rowspan="1" colspan="1">n = 10</td><td rowspan="1" colspan="1">n = 10</td><td rowspan="1" colspan="1">n = 10</td><td rowspan="1" colspan="1">n = 10</td><td rowspan="1" colspan="1">n = 10</td><td rowspan="1" colspan="1">n = 10</td><td rowspan="1" colspan="1">n = 7</td><td rowspan="1" colspan="1">n = 10</td><td rowspan="1" colspan="1">n = 1</td></tr><tr><td rowspan="3" colspan="1">Pronotum length</td><td rowspan="1" colspan="1">2.49</td><td rowspan="1" colspan="1">2.45</td><td rowspan="1" colspan="1">2.50</td><td rowspan="1" colspan="1">2.59</td><td rowspan="1" colspan="1">2.47</td><td rowspan="1" colspan="1">2.45</td><td rowspan="1" colspan="1">2.65</td><td rowspan="1" colspan="1">2.53</td><td rowspan="1" colspan="1">2.65</td></tr><tr><td rowspan="1" colspan="1">
                    <bold>2.35–2.70</bold>
                  </td><td rowspan="1" colspan="1">
                    <bold>2.30–2.65</bold>
                  </td><td rowspan="1" colspan="1">
                    <bold>2.28–2.71</bold>
                  </td><td rowspan="1" colspan="1">
                    <bold>2.36–2.84</bold>
                  </td><td rowspan="1" colspan="1">
                    <bold>2.26–2.65</bold>
                  </td><td rowspan="1" colspan="1">
                    <bold>2.10–2.55</bold>
                  </td><td rowspan="1" colspan="1">
                    <bold>2.51–2.80</bold>
                  </td><td rowspan="1" colspan="1">
                    <bold>2.40–2.70</bold>
                  </td><td rowspan="1" colspan="1"/></tr><tr><td rowspan="1" colspan="1">n = 10</td><td rowspan="1" colspan="1">n = 10</td><td rowspan="1" colspan="1">n = 10</td><td rowspan="1" colspan="1">n = 10</td><td rowspan="1" colspan="1">n = 10</td><td rowspan="1" colspan="1">n = 10</td><td rowspan="1" colspan="1">n = 7</td><td rowspan="1" colspan="1">n = 10</td><td rowspan="1" colspan="1">n = 1</td></tr><tr><td rowspan="3" colspan="1">Pronotum width</td><td rowspan="1" colspan="1">8.36</td><td rowspan="1" colspan="1">7.99</td><td rowspan="1" colspan="1">7.69</td><td rowspan="1" colspan="1">8.00</td><td rowspan="1" colspan="1">7.67</td><td rowspan="1" colspan="1">7.88</td><td rowspan="1" colspan="1">8.80</td><td rowspan="1" colspan="1">8.43</td><td rowspan="1" colspan="1">8.14</td></tr><tr><td rowspan="1" colspan="1">
                    <bold>7.93–8.70</bold>
                  </td><td rowspan="1" colspan="1">
                    <bold>7.75–8.75</bold>
                  </td><td rowspan="1" colspan="1">
                    <bold>6.85–8.24</bold>
                  </td><td rowspan="1" colspan="1">
                    <bold>7.03–8.68</bold>
                  </td><td rowspan="1" colspan="1">
                    <bold>7.53–8.10</bold>
                  </td><td rowspan="1" colspan="1">
                    <bold>7.55–8.10</bold>
                  </td><td rowspan="1" colspan="1">
                    <bold>8.40–9.85</bold>
                  </td><td rowspan="1" colspan="1">
                    <bold>7.85–8.85</bold>
                  </td><td rowspan="1" colspan="1"/></tr><tr><td rowspan="1" colspan="1">n = 10</td><td rowspan="1" colspan="1">n = 10</td><td rowspan="1" colspan="1">n = 10</td><td rowspan="1" colspan="1">n = 10</td><td rowspan="1" colspan="1">n = 10</td><td rowspan="1" colspan="1">n = 10</td><td rowspan="1" colspan="1">n = 7</td><td rowspan="1" colspan="1">n = 10</td><td rowspan="1" colspan="1">n = 1</td></tr><tr><td rowspan="3" colspan="1">Scutellum length</td><td rowspan="1" colspan="1">4.44</td><td rowspan="1" colspan="1">4.26</td><td rowspan="1" colspan="1">4.41</td><td rowspan="1" colspan="1">4.50</td><td rowspan="1" colspan="1">4.26</td><td rowspan="1" colspan="1">4.28</td><td rowspan="1" colspan="1">4.70</td><td rowspan="1" colspan="1">4.45</td><td rowspan="1" colspan="1">4.61</td></tr><tr><td rowspan="1" colspan="1">
                    <bold>4.25–4.75</bold>
                  </td><td rowspan="1" colspan="1">
                    <bold>4.10–4.42</bold>
                  </td><td rowspan="1" colspan="1">
                    <bold>3.97–4.69</bold>
                  </td><td rowspan="1" colspan="1">
                    <bold>4.08–4.85</bold>
                  </td><td rowspan="1" colspan="1">
                    <bold>4.04–4.45</bold>
                  </td><td rowspan="1" colspan="1">
                    <bold>4.05–4.34</bold>
                  </td><td rowspan="1" colspan="1">
                    <bold>4.55–5.01</bold>
                  </td><td rowspan="1" colspan="1">
                    <bold>4.30–4.70</bold>
                  </td><td rowspan="1" colspan="1"/></tr><tr><td rowspan="1" colspan="1">n = 10</td><td rowspan="1" colspan="1">n = 10</td><td rowspan="1" colspan="1">n = 10</td><td rowspan="1" colspan="1">n = 10</td><td rowspan="1" colspan="1">n = 10</td><td rowspan="1" colspan="1">n = 10</td><td rowspan="1" colspan="1">n = 7</td><td rowspan="1" colspan="1">n = 10</td><td rowspan="1" colspan="1">n = 1</td></tr><tr><td rowspan="3" colspan="1">Scutellum width</td><td rowspan="1" colspan="1">3.77</td><td rowspan="1" colspan="1">3.60</td><td rowspan="1" colspan="1">3.73</td><td rowspan="1" colspan="1">3.83</td><td rowspan="1" colspan="1">3.53</td><td rowspan="1" colspan="1">3.70</td><td rowspan="1" colspan="1">3.90</td><td rowspan="1" colspan="1">3.80</td><td rowspan="1" colspan="1">3.73</td></tr><tr><td rowspan="1" colspan="1">
                    <bold>3.53–3.91</bold>
                  </td><td rowspan="1" colspan="1">
                    <bold>3.40–3.93</bold>
                  </td><td rowspan="1" colspan="1">
                    <bold>3.39–3.90</bold>
                  </td><td rowspan="1" colspan="1">
                    <bold>3.44–4.10</bold>
                  </td><td rowspan="1" colspan="1">
                    <bold>3.10–3.69</bold>
                  </td><td rowspan="1" colspan="1">
                    <bold>3.60–3.76</bold>
                  </td><td rowspan="1" colspan="1">
                    <bold>3.80–4.15</bold>
                  </td><td rowspan="1" colspan="1">
                    <bold>3.50–4.00</bold>
                  </td><td rowspan="1" colspan="1"/></tr><tr><td rowspan="1" colspan="1">n = 10</td><td rowspan="1" colspan="1">n = 10</td><td rowspan="1" colspan="1">n = 10</td><td rowspan="1" colspan="1">n = 10</td><td rowspan="1" colspan="1">n = 10</td><td rowspan="1" colspan="1">n = 10</td><td rowspan="1" colspan="1">n = 7</td><td rowspan="1" colspan="1">n = 10</td><td rowspan="1" colspan="1">n = 1</td></tr><tr><td rowspan="3" colspan="1">Scape (I) length</td><td rowspan="1" colspan="1">0.79</td><td rowspan="1" colspan="1">0.75</td><td rowspan="1" colspan="1">0.76</td><td rowspan="1" colspan="1">0.77</td><td rowspan="1" colspan="1">0.79</td><td rowspan="1" colspan="1">0.80</td><td rowspan="1" colspan="1">0.79</td><td rowspan="1" colspan="1">0.78</td><td rowspan="1" colspan="1">0.78</td></tr><tr><td rowspan="1" colspan="1">
                    <bold>0.69–0.87</bold>
                  </td><td rowspan="1" colspan="1">
                    <bold>0.67–0.80</bold>
                  </td><td rowspan="1" colspan="1">
                    <bold>0.56–0.84</bold>
                  </td><td rowspan="1" colspan="1">
                    <bold>0.64–0.84</bold>
                  </td><td rowspan="1" colspan="1">
                    <bold>0.66–0.86</bold>
                  </td><td rowspan="1" colspan="1">
                    <bold>0.63–0.85</bold>
                  </td><td rowspan="1" colspan="1">
                    <bold>0.70–0.90</bold>
                  </td><td rowspan="1" colspan="1">
                    <bold>0.66–0.89</bold>
                  </td><td rowspan="1" colspan="1"/></tr><tr><td rowspan="1" colspan="1">n = 10</td><td rowspan="1" colspan="1">n = 10</td><td rowspan="1" colspan="1">n = 10</td><td rowspan="1" colspan="1">n = 10</td><td rowspan="1" colspan="1">n = 10</td><td rowspan="1" colspan="1">n = 10</td><td rowspan="1" colspan="1">n = 7</td><td rowspan="1" colspan="1">n = 10</td><td rowspan="1" colspan="1">n = 1</td></tr><tr><td rowspan="3" colspan="1">Basipedicellite (<abbrev xmlns:xlink="http://www.w3.org/1999/xlink" xlink:title="basipedicellite" id="ABBRID0EPYAG" xlink:type="simple">IIa</abbrev>) length</td><td rowspan="1" colspan="1">1.25</td><td rowspan="1" colspan="1">1.22</td><td rowspan="1" colspan="1">1.32</td><td rowspan="1" colspan="1">1.33</td><td rowspan="1" colspan="1">1.30</td><td rowspan="1" colspan="1">1.20</td><td rowspan="1" colspan="1">1.30</td><td rowspan="1" colspan="1">1.23</td><td rowspan="1" colspan="1">1.22</td></tr><tr><td rowspan="1" colspan="1">
                    <bold>1.12–1.38</bold>
                  </td><td rowspan="1" colspan="1">
                    <bold>1.14–1.36</bold>
                  </td><td rowspan="1" colspan="1">
                    <bold>1.16–1.43</bold>
                  </td><td rowspan="1" colspan="1">
                    <bold>1.21–1.44</bold>
                  </td><td rowspan="1" colspan="1">
                    <bold>1.08–1.48</bold>
                  </td><td rowspan="1" colspan="1">
                    <bold>1.10–1.25</bold>
                  </td><td rowspan="1" colspan="1">
                    <bold>1.18–1.50</bold>
                  </td><td rowspan="1" colspan="1">
                    <bold>1.15–1.46</bold>
                  </td><td rowspan="1" colspan="1"/></tr><tr><td rowspan="1" colspan="1">n = 10</td><td rowspan="1" colspan="1">n = 10</td><td rowspan="1" colspan="1">n = 10</td><td rowspan="1" colspan="1">n = 10</td><td rowspan="1" colspan="1">n = 10</td><td rowspan="1" colspan="1">n = 10</td><td rowspan="1" colspan="1">n = 7</td><td rowspan="1" colspan="1">n = 10</td><td rowspan="1" colspan="1">n = 1</td></tr><tr><td rowspan="3" colspan="1">Distipedicellite (<abbrev xmlns:xlink="http://www.w3.org/1999/xlink" xlink:title="distipedicellite" id="ABBRID0ED3AG" xlink:type="simple">IIb</abbrev>) length</td><td rowspan="1" colspan="1">2.55</td><td rowspan="1" colspan="1">2.35</td><td rowspan="1" colspan="1">2.50</td><td rowspan="1" colspan="1">2.44</td><td rowspan="1" colspan="1">2.56</td><td rowspan="1" colspan="1">2.55</td><td rowspan="1" colspan="1">2.70</td><td rowspan="1" colspan="1">2.52</td><td rowspan="1" colspan="1">2.63</td></tr><tr><td rowspan="1" colspan="1">
                    <bold>2.38–2.70</bold>
                  </td><td rowspan="1" colspan="1">
                    <bold>2.10–2.40</bold>
                  </td><td rowspan="1" colspan="1">
                    <bold>2.05–2.73</bold>
                  </td><td rowspan="1" colspan="1">
                    <bold>1.95–2.78</bold>
                  </td><td rowspan="1" colspan="1">
                    <bold>2.40–2.80</bold>
                  </td><td rowspan="1" colspan="1">
                    <bold>2.30–2.70</bold>
                  </td><td rowspan="1" colspan="1">
                    <bold>2.60–3.00</bold>
                  </td><td rowspan="1" colspan="1">
                    <bold>2.30–2.82</bold>
                  </td><td rowspan="1" colspan="1"/></tr><tr><td rowspan="1" colspan="1">n = 10</td><td rowspan="1" colspan="1">n = 10</td><td rowspan="1" colspan="1">n = 10</td><td rowspan="1" colspan="1">n = 10</td><td rowspan="1" colspan="1">n = 10</td><td rowspan="1" colspan="1">n = 10</td><td rowspan="1" colspan="1">n = 7</td><td rowspan="1" colspan="1">n = 10</td><td rowspan="1" colspan="1">n = 1</td></tr><tr><td rowspan="3" colspan="1">Basiflagellum (<abbrev xmlns:xlink="http://www.w3.org/1999/xlink" xlink:title="basiflagellum" id="ABBRID0EX6AG" xlink:type="simple">III</abbrev>) length</td><td rowspan="1" colspan="1">3.37</td><td rowspan="1" colspan="1">3.18</td><td rowspan="1" colspan="1">3.06</td><td rowspan="1" colspan="1">3.12</td><td rowspan="1" colspan="1">3.50</td><td rowspan="1" colspan="1">3.50</td><td rowspan="1" colspan="1">3.65</td><td rowspan="1" colspan="1">3.44</td><td rowspan="1" colspan="1">–</td></tr><tr><td rowspan="1" colspan="1">
                    <bold>2.96–3.60</bold>
                  </td><td rowspan="1" colspan="1">
                    <bold>3.05–3.35</bold>
                  </td><td rowspan="1" colspan="1">
                    <bold>2.60–3.44</bold>
                  </td><td rowspan="1" colspan="1">
                    <bold>2.68–3.43</bold>
                  </td><td rowspan="1" colspan="1">
                    <bold>3.20–3.65</bold>
                  </td><td rowspan="1" colspan="1">
                    <bold>3.12–3.70</bold>
                  </td><td rowspan="1" colspan="1">
                    <bold>3.40–3.95</bold>
                  </td><td rowspan="1" colspan="1">
                    <bold>3.25–3.60</bold>
                  </td><td rowspan="1" colspan="1"/></tr><tr><td rowspan="1" colspan="1">n = 10</td><td rowspan="1" colspan="1">n = 9</td><td rowspan="1" colspan="1">n = 10</td><td rowspan="1" colspan="1">n = 8</td><td rowspan="1" colspan="1">n = 10</td><td rowspan="1" colspan="1">n = 10</td><td rowspan="1" colspan="1">n = 7</td><td rowspan="1" colspan="1">n = 8</td><td rowspan="1" colspan="1"/></tr><tr><td rowspan="3" colspan="1">Distiflagellum (<abbrev xmlns:xlink="http://www.w3.org/1999/xlink" xlink:title="distiflagellum" id="ABBRID0ELDBG" xlink:type="simple">IV</abbrev>) length</td><td rowspan="1" colspan="1">2.93</td><td rowspan="1" colspan="1">2.65</td><td rowspan="1" colspan="1">2.58</td><td rowspan="1" colspan="1">2.64</td><td rowspan="1" colspan="1">2.76</td><td rowspan="1" colspan="1">2.95</td><td rowspan="1" colspan="1">3.13</td><td rowspan="1" colspan="1">3.00</td><td rowspan="1" colspan="1">–</td></tr><tr><td rowspan="1" colspan="1">
                    <bold>2.72–2.95</bold>
                  </td><td rowspan="1" colspan="1">
                    <bold>2.60–2.71</bold>
                  </td><td rowspan="1" colspan="1">
                    <bold>1.89–2.78</bold>
                  </td><td rowspan="1" colspan="1">
                    <bold>2.33–2.77</bold>
                  </td><td rowspan="1" colspan="1">
                    <bold>2.67–2.95</bold>
                  </td><td rowspan="1" colspan="1">
                    <bold>2.72–3.15</bold>
                  </td><td rowspan="1" colspan="1">
                    <bold>2.90–3.20</bold>
                  </td><td rowspan="1" colspan="1">
                    <bold>2.80–3.15</bold>
                  </td><td rowspan="1" colspan="1"/></tr><tr><td rowspan="1" colspan="1">n = 7</td><td rowspan="1" colspan="1">n = 5</td><td rowspan="1" colspan="1">n = 8</td><td rowspan="1" colspan="1">n = 7</td><td rowspan="1" colspan="1">n = 5</td><td rowspan="1" colspan="1">n = 9</td><td rowspan="1" colspan="1">n = 6</td><td rowspan="1" colspan="1">n = 7</td><td rowspan="1" colspan="1"/></tr></tbody></table></table-wrap><fig id="F18" position="float" orientation="portrait"><label>Figures 98–100.</label><caption><p>Distribution maps of <italic><tp:taxon-name><tp:taxon-name-part taxon-name-part-type="genus" reg="Rhyncholepta">Rhyncholepta</tp:taxon-name-part></tp:taxon-name></italic> species-group taxa. <bold>98</bold> Central America <bold>99</bold> South America <bold>100</bold> French Guiana. Color symbols: <italic><tp:taxon-name><tp:taxon-name-part taxon-name-part-type="genus" reg="Rhyncholepta">Rhyncholepta</tp:taxon-name-part><tp:taxon-name-part taxon-name-part-type="species" reg="grandicallosa">grandicallosa</tp:taxon-name-part><tp:taxon-name-part taxon-name-part-type="subspecies" reg="grandicallosa">grandicallosa</tp:taxon-name-part></tp:taxon-name></italic> Bergroth, 1911 (orange circles), <italic><tp:taxon-name><tp:taxon-name-part taxon-name-part-type="genus" reg="Rhyncholepta">Rh.</tp:taxon-name-part><tp:taxon-name-part taxon-name-part-type="species" reg="grandicallosa">grandicallosa</tp:taxon-name-part><tp:taxon-name-part taxon-name-part-type="subspecies" reg="centroamericana">centroamericana</tp:taxon-name-part></tp:taxon-name></italic> subsp. n. (red circles), <italic><tp:taxon-name><tp:taxon-name-part taxon-name-part-type="genus" reg="Rhyncholepta">Rh.</tp:taxon-name-part><tp:taxon-name-part taxon-name-part-type="species" reg="henryi">henryi</tp:taxon-name-part></tp:taxon-name></italic> sp. n. (blue circles), syntopic occurrence of <italic><tp:taxon-name><tp:taxon-name-part taxon-name-part-type="genus" reg="Rhyncholepta">Rh.</tp:taxon-name-part><tp:taxon-name-part taxon-name-part-type="species" reg="grandicallosa">g.</tp:taxon-name-part><tp:taxon-name-part taxon-name-part-type="subspecies" reg="grandicallosa">grandicallosa</tp:taxon-name-part></tp:taxon-name></italic> and <italic><tp:taxon-name><tp:taxon-name-part taxon-name-part-type="genus" reg="Rhyncholepta">Rh.</tp:taxon-name-part><tp:taxon-name-part taxon-name-part-type="species" reg="henryi">henryi</tp:taxon-name-part></tp:taxon-name></italic> (purple circles), <italic><tp:taxon-name><tp:taxon-name-part taxon-name-part-type="genus" reg="Rhyncholepta">Rh.</tp:taxon-name-part><tp:taxon-name-part taxon-name-part-type="species" reg="meinanderi">meinanderi</tp:taxon-name-part></tp:taxon-name></italic> Becker &amp; Grazia-Vieira, 1971 (green circles), <italic><tp:taxon-name><tp:taxon-name-part taxon-name-part-type="genus" reg="Rhyncholepta">Rh.</tp:taxon-name-part><tp:taxon-name-part taxon-name-part-type="species" reg="wheeleri">wheeleri</tp:taxon-name-part></tp:taxon-name></italic> sp. n. (black circle). Record of <italic><tp:taxon-name><tp:taxon-name-part taxon-name-part-type="genus" reg="Rhyncholepta">Rh.</tp:taxon-name-part><tp:taxon-name-part taxon-name-part-type="species" reg="grandicallosa">grandicallosa</tp:taxon-name-part></tp:taxon-name></italic> from Colombia with uncertain subspecies identity is marked by "?".</p></caption><graphic xmlns:xlink="http://www.w3.org/1999/xlink" xlink:href="zookeys-796-347-g018.jpg" position="float" orientation="portrait" xlink:type="simple" id="oo_243157.jpg"/></fig><fig id="F2" position="float" orientation="portrait"><label>Figures 5–8.</label><caption><p>Habitus of <italic><tp:taxon-name><tp:taxon-name-part taxon-name-part-type="genus" reg="Rhyncholepta">Rhyncholepta</tp:taxon-name-part></tp:taxon-name></italic> species. <bold>5</bold><italic><tp:taxon-name><tp:taxon-name-part taxon-name-part-type="genus" reg="Rhyncholepta">Rh.</tp:taxon-name-part><tp:taxon-name-part taxon-name-part-type="species" reg="grandicallosa">grandicallosa</tp:taxon-name-part><tp:taxon-name-part taxon-name-part-type="subspecies" reg="centroamericana">centroamericana</tp:taxon-name-part></tp:taxon-name></italic> subsp. n., paratype, ♂, Panama, Pipeline Road <bold>6</bold><italic><tp:taxon-name><tp:taxon-name-part taxon-name-part-type="genus" reg="Rhyncholepta">Rh.</tp:taxon-name-part><tp:taxon-name-part taxon-name-part-type="species" reg="henryi">henryi</tp:taxon-name-part></tp:taxon-name></italic> sp. n., holotype, ♂, French Guiana, Camp Caimans <bold>7</bold><italic><tp:taxon-name><tp:taxon-name-part taxon-name-part-type="genus" reg="Rhyncholepta">Rh.</tp:taxon-name-part><tp:taxon-name-part taxon-name-part-type="species" reg="meinanderi">meinanderi</tp:taxon-name-part></tp:taxon-name></italic> Becker &amp; Grazia-Vieira, 1971, ♂, Ecuador, Arajuno env. <bold>8</bold><italic><tp:taxon-name><tp:taxon-name-part taxon-name-part-type="genus" reg="Rhyncholepta">Rh.</tp:taxon-name-part><tp:taxon-name-part taxon-name-part-type="species" reg="wheeleri">wheeleri</tp:taxon-name-part></tp:taxon-name></italic> sp. n., holotype, ♂, Guyana. (photographs P. Kment)</p></caption><graphic xmlns:xlink="http://www.w3.org/1999/xlink" xlink:href="zookeys-796-347-g002.jpg" position="float" orientation="portrait" xlink:type="simple" id="oo_243140.jpg"/></fig></tp:treatment-sec><ref-list><ref id="B6"><mixed-citation xmlns:xlink="http://www.w3.org/1999/xlink" xlink:type="simple"><person-group><name name-style="western"><surname>Bergroth</surname><given-names>E</given-names></name></person-group> (<year>1914</year>) <article-title>Pentatomides nouveaux de la Guyane française [Hémipt. <tp:taxon-name><tp:taxon-name-part taxon-name-part-type="family">Pentatomidae</tp:taxon-name-part></tp:taxon-name>) [sic!].</article-title><source>Annales de la Société Entomologique de France</source><volume>83</volume>: <fpage>423</fpage>–<lpage>441</lpage>. [+ pl. XI]</mixed-citation></ref><ref id="B4"><mixed-citation xmlns:xlink="http://www.w3.org/1999/xlink" xlink:type="simple"><person-group><name name-style="western"><surname>Becker</surname><given-names>M</given-names></name><name name-style="western"><surname>Grazia-Vieira</surname><given-names>J</given-names></name></person-group> (<year>1971</year>) <article-title>Sôbre o gênero <italic><tp:taxon-name><tp:taxon-name-part taxon-name-part-type="genus">Rhyncholepta</tp:taxon-name-part></tp:taxon-name></italic> Bergroth, 1911, com a descrição de uma nova espécie (<tp:taxon-name><tp:taxon-name-part taxon-name-part-type="order">Hemiptera</tp:taxon-name-part></tp:taxon-name>, <tp:taxon-name><tp:taxon-name-part taxon-name-part-type="family">Pentatomidae</tp:taxon-name-part></tp:taxon-name>, <tp:taxon-name><tp:taxon-name-part taxon-name-part-type="subfamily">Pentatominae</tp:taxon-name-part></tp:taxon-name>).</article-title><source>Revista Brasileira de Biologia</source><volume>31</volume>: <fpage>389</fpage>–<lpage>399</lpage>.</mixed-citation></ref><ref id="B3"><mixed-citation xmlns:xlink="http://www.w3.org/1999/xlink" xlink:type="simple"><person-group><name name-style="western"><surname>Arnold</surname><given-names>K</given-names></name></person-group> (<year>2011</year>) <article-title>Fragmenta <tp:taxon-name><tp:taxon-name-part taxon-name-part-type="suborder">Heteroptera</tp:taxon-name-part></tp:taxon-name> Neotropica IX (<tp:taxon-name><tp:taxon-name-part taxon-name-part-type="class">Insecta</tp:taxon-name-part></tp:taxon-name>: <tp:taxon-name><tp:taxon-name-part taxon-name-part-type="order">Hemiptera</tp:taxon-name-part></tp:taxon-name>: <tp:taxon-name><tp:taxon-name-part taxon-name-part-type="suborder">Heteroptera</tp:taxon-name-part></tp:taxon-name>).</article-title><source>Edessana</source><volume>1</volume>: <fpage>69</fpage>–<lpage>112</lpage>.</mixed-citation></ref><ref id="B15"><mixed-citation xmlns:xlink="http://www.w3.org/1999/xlink" xlink:type="simple"><person-group><name name-style="western"><surname>Greve</surname><given-names>C</given-names></name><name name-style="western"><surname>Schwertner</surname><given-names>C</given-names></name><name name-style="western"><surname>Grazia</surname><given-names>J</given-names></name></person-group> (<year>2013</year>) <article-title>Cladistic analysis and synopsis of <italic><tp:taxon-name><tp:taxon-name-part taxon-name-part-type="genus">Chloropepla</tp:taxon-name-part></tp:taxon-name></italic> Stål (<tp:taxon-name><tp:taxon-name-part taxon-name-part-type="order">Hemiptera</tp:taxon-name-part></tp:taxon-name>: <tp:taxon-name><tp:taxon-name-part taxon-name-part-type="suborder">Heteroptera</tp:taxon-name-part></tp:taxon-name>: <tp:taxon-name><tp:taxon-name-part taxon-name-part-type="family">Pentatomidae</tp:taxon-name-part></tp:taxon-name>) with the description of three new species.</article-title><source>Insect Systematics and Evolution</source><volume>44</volume>: <fpage>1</fpage>–<lpage>43</lpage>. <ext-link xlink:type="simple" ext-link-type="doi" xlink:href="10.1163/1876312X-04401002">https://doi.org/10.1163/1876312X-04401002</ext-link></mixed-citation></ref><ref id="B8"><mixed-citation xmlns:xlink="http://www.w3.org/1999/xlink" xlink:type="simple"><person-group><name name-style="western"><surname>Castro-Huertas</surname><given-names>V</given-names></name><name name-style="western"><surname>Schwertner</surname><given-names>CF</given-names></name><name name-style="western"><surname>Fernández</surname><given-names>F</given-names></name></person-group> (<year>2015</year>) <article-title>New records of stink bugs (<tp:taxon-name><tp:taxon-name-part taxon-name-part-type="order">Hemiptera</tp:taxon-name-part></tp:taxon-name>: <tp:taxon-name><tp:taxon-name-part taxon-name-part-type="family">Pentatomidae</tp:taxon-name-part></tp:taxon-name>) from Colombia.</article-title><source>Zootaxa</source><volume>3973</volume>(<issue>3</issue>): <fpage>553</fpage>–<lpage>566</lpage>. <ext-link xlink:type="simple" ext-link-type="doi" xlink:href="10.11646/zootaxa.3973.3.9">https://doi.org/10.11646/zootaxa.3973.3.9</ext-link></mixed-citation></ref><ref id="B24"><mixed-citation xmlns:xlink="http://www.w3.org/1999/xlink" xlink:type="simple"><person-group><name name-style="western"><surname>Rider</surname><given-names>DA</given-names></name><name name-style="western"><surname>Schwertner</surname><given-names>CF</given-names></name><name name-style="western"><surname>Vilímová</surname><given-names>J</given-names></name><name name-style="western"><surname>Rédei</surname><given-names>D</given-names></name><name name-style="western"><surname>Kment</surname><given-names>P</given-names></name><name name-style="western"><surname>Thomas</surname><given-names>DB</given-names></name></person-group> (<year>2018</year>) <article-title>Higher systematics of the <tp:taxon-name><tp:taxon-name-part taxon-name-part-type="superfamily">Pentatomoidea</tp:taxon-name-part></tp:taxon-name>.</article-title> In: <person-group><name name-style="western"><surname>McPherson</surname><given-names>JE</given-names></name></person-group> (<role>Ed.</role>) <issue-title>Invasive stink bugs and related species (Pentatomoidea).</issue-title><source>Biology, higher systematics, semiochemistry and management. CRC Press, Taylor and Francis Group, Boca Raton, London, New York</source>, <fpage>25</fpage>–<lpage>201</lpage>.</mixed-citation></ref><ref id="B29"><mixed-citation xmlns:xlink="http://www.w3.org/1999/xlink" xlink:type="simple"><person-group><name name-style="western"><surname>Silva</surname><given-names>VJ da</given-names></name><name name-style="western"><surname>Santos</surname><given-names>CRM dos</given-names></name><name name-style="western"><surname>Fernandes</surname><given-names>JAM</given-names></name></person-group> (<year>2018</year>) <article-title>Stink bugs (<tp:taxon-name><tp:taxon-name-part taxon-name-part-type="order">Hemiptera</tp:taxon-name-part></tp:taxon-name>: <tp:taxon-name><tp:taxon-name-part taxon-name-part-type="family">Pentatomidae</tp:taxon-name-part></tp:taxon-name>) from Brazilian Amazon: checklist and new records.</article-title><source>Zootaxa</source><volume>4425</volume>(<issue>3</issue>): <fpage>401</fpage>–<lpage>455</lpage>. <ext-link xlink:type="simple" ext-link-type="doi" xlink:href="10.11646/zootaxa.4425.3.1">https://doi.org/10.11646/zootaxa.4425.3.1</ext-link></mixed-citation></ref><ref id="B11"><mixed-citation xmlns:xlink="http://www.w3.org/1999/xlink" xlink:type="simple"><person-group><name name-style="western"><surname>Grazia</surname><given-names>J</given-names></name></person-group> (<year>1984</year>) <article-title><tp:taxon-name><tp:taxon-name-part taxon-name-part-type="tribe">Pentatomini</tp:taxon-name-part></tp:taxon-name> da Venezuela (<tp:taxon-name><tp:taxon-name-part taxon-name-part-type="suborder">Heteroptera</tp:taxon-name-part></tp:taxon-name>, <tp:taxon-name><tp:taxon-name-part taxon-name-part-type="family">Pentatomidae</tp:taxon-name-part></tp:taxon-name>).</article-title><source>Anais da Sociedade Entomológica do Brasil</source><volume>13</volume>: <fpage>71</fpage>–<lpage>81</lpage>.</mixed-citation></ref><ref id="B31"><mixed-citation xmlns:xlink="http://www.w3.org/1999/xlink" xlink:type="simple"><person-group><name name-style="western"><surname>Torres Gutiérrez</surname><given-names>C</given-names></name></person-group> (<year>2005</year>) <article-title>La tribu <tp:taxon-name><tp:taxon-name-part taxon-name-part-type="tribe">Pentatomini</tp:taxon-name-part></tp:taxon-name> (<tp:taxon-name><tp:taxon-name-part taxon-name-part-type="order">Hemiptera</tp:taxon-name-part></tp:taxon-name>: <tp:taxon-name><tp:taxon-name-part taxon-name-part-type="family">Pentatomidae</tp:taxon-name-part></tp:taxon-name>) en Colombia.</article-title> In: <person-group><name name-style="western"><surname>Fernández</surname><given-names>FG</given-names></name><name name-style="western"><surname>Andrade</surname><given-names>GM</given-names></name><name name-style="western"><surname>Amat García</surname><given-names>GD</given-names></name></person-group> (<role>Eds</role>) <issue-title>Insectos de Colombia.</issue-title><source>Vol. 3. Unibiblos, Bogotá</source>, <fpage>61</fpage>–<lpage>128</lpage>.</mixed-citation></ref><ref id="B5"><mixed-citation xmlns:xlink="http://www.w3.org/1999/xlink" xlink:type="simple"><person-group><name name-style="western"><surname>Bergroth</surname><given-names>E</given-names></name></person-group> (<year>1911</year>) <article-title>Zur Kenntnis der neotropischen Arminen (Hem. Het.).</article-title><source>Wiener Entomologische Zeitung</source><volume>30</volume>: <fpage>117</fpage>–<lpage>130</lpage>.</mixed-citation></ref><ref id="B17"><mixed-citation xmlns:xlink="http://www.w3.org/1999/xlink" xlink:type="simple"><person-group><name name-style="western"><surname>Ingels</surname><given-names>J</given-names></name><name name-style="western"><surname>Renaudier</surname><given-names>A</given-names></name><name name-style="western"><surname>Aguiar</surname><given-names>KMO</given-names></name></person-group> (<year>2012</year>) <article-title>Status of white-bellied spinetail <italic><tp:taxon-name><tp:taxon-name-part taxon-name-part-type="genus">Synallaxis</tp:taxon-name-part><tp:taxon-name-part taxon-name-part-type="species">propinqua</tp:taxon-name-part></tp:taxon-name></italic> in French Guiana and Amapá (Brazil).</article-title><source>Bulletin of the British Ornithologists’ Club</source><volume>132</volume>: <fpage>60</fpage>–<lpage>63</lpage>.</mixed-citation></ref><ref id="B9"><mixed-citation xmlns:xlink="http://www.w3.org/1999/xlink" xlink:type="simple"><person-group><name name-style="western"><surname>Davis</surname><given-names>TAW</given-names></name><name name-style="western"><surname>Richards</surname><given-names>PW</given-names></name></person-group> (<year>1933</year>) <article-title>The vegetation of Moraballi Creek, British Guiana: An ecological study of a limited area of tropical rain forest. Part I.</article-title><source>Journal of Ecology</source><volume>21</volume>: <fpage>350</fpage>–<lpage>384</lpage>. <ext-link xlink:type="simple" ext-link-type="doi" xlink:href="10.2307/2256587">https://doi.org/10.2307/2256587</ext-link></mixed-citation></ref><ref id="B22"><mixed-citation xmlns:xlink="http://www.w3.org/1999/xlink" xlink:type="simple"><person-group><name name-style="western"><surname>Pirán</surname><given-names>AA</given-names></name></person-group> (<year>1956</year>) <article-title>Hemipteros raros o poco conocidos y no mencionados para las faunas de Brasil, Uruguay, Argentina, Paraguay y Bolivia.</article-title><source>Revista de la Sociedad Uruguaya de Entomologia</source><volume>1</volume>(<issue>1</issue>): <fpage>29</fpage>–<lpage>35</lpage>.</mixed-citation></ref><ref id="B16"><mixed-citation xmlns:xlink="http://www.w3.org/1999/xlink" xlink:type="simple"><institution xlink:type="simple">ICZN</institution> [International Commission on Zoological Nomenclature] (<year>1999</year>) <source>International Code of Zoological Nomenclature. Fourth edition.</source><publisher-name>International Trust for Zoological Nomenclature</publisher-name>, <publisher-loc>London</publisher-loc>, <size units="page">306 pp</size>.</mixed-citation></ref></ref-list></tp:taxon-treatment>
