# Supplementary material for: Review of the Neotropical genus Rhyncholepta with descriptions of three new species-group taxa (Hemiptera, Heteroptera, Pentatomidae)
Source: Zookeys. 2018 Nov 15;(796):347–95. doi: 10.3897/zookeys.796.22517 (PMC6284112; doi:10.3897/zookeys.796.22517)
Supplement: XML Treatment for Rhyncholepta grandicallosa centroamericana [file zookeys.796.22517-treatment3.xml]

<!DOCTYPE tp:taxon-treatment
  PUBLIC "-//TaxonX//DTD Taxonomic Treatment Publishing DTD v0 20100105//EN" "tax-treatment-NSO.dtd">
<tp:taxon-treatment xmlns:tp="http://www.plazi.org/taxpub"><tp:treatment-meta><kwd-group><label>Taxon classification</label><kwd><named-content xmlns:xlink="http://www.w3.org/1999/xlink" content-type="kingdom">Animalia</named-content></kwd><kwd><named-content xmlns:xlink="http://www.w3.org/1999/xlink" content-type="order">ORDO</named-content></kwd><kwd><named-content xmlns:xlink="http://www.w3.org/1999/xlink" content-type="family">FAMILIA</named-content></kwd></kwd-group><mixed-citation publication-type="journal"><person-group><name><surname>Kment</surname><given-names>Petr</given-names></name><name><surname>Eger</surname><given-names>Joe E.</given-names></name><name><surname>Rider3</surname><given-names>Jr. David A.</given-names></name></person-group><article-title>Review of the Neotropical genus <italic><tp:taxon-name><tp:taxon-name-part taxon-name-part-type="genus" reg="Rhyncholepta">Rhyncholepta</tp:taxon-name-part></tp:taxon-name></italic> with descriptions of three new species-group taxa (<tp:taxon-name><tp:taxon-name-part taxon-name-part-type="order">Hemiptera</tp:taxon-name-part></tp:taxon-name>, <tp:taxon-name><tp:taxon-name-part taxon-name-part-type="suborder">Heteroptera</tp:taxon-name-part></tp:taxon-name>, <tp:taxon-name><tp:taxon-name-part taxon-name-part-type="family">Pentatomidae</tp:taxon-name-part></tp:taxon-name>)</article-title><source>Zookeys</source><day>15</day><month>11</month><year>2018</year><volume>2018</volume><issue>796</issue><fpage>347</fpage><lpage>395</lpage><pub-id pub-id-type="doi">10.3897/zookeys.796.22517</pub-id></mixed-citation></tp:treatment-meta><tp:nomenclature><tp:taxon-name>
            <tp:taxon-name-part taxon-name-part-type="genus" reg="Rhyncholepta">Rhyncholepta</tp:taxon-name-part>
            <tp:taxon-name-part taxon-name-part-type="species" reg="grandicallosa">grandicallosa</tp:taxon-name-part>
            <tp:taxon-name-part taxon-name-part-type="subspecies" reg="centroamericana">centroamericana</tp:taxon-name-part>
            <object-id xmlns:xlink="http://www.w3.org/1999/xlink" content-type="zoobank" xlink:type="simple">http://zoobank.org/6B0F453F-819C-4360-BC13-9E87ED75901A</object-id>
          </tp:taxon-name><tp:taxon-status xmlns:xlink="http://www.w3.org/1999/xlink" xlink:type="simple">subsp. n.</tp:taxon-status><xref ref-type="fig" rid="F2">Figs 5</xref><xref ref-type="fig" rid="F3">, 10</xref><xref ref-type="fig" rid="F3">, 13</xref><xref ref-type="fig" rid="F4">, 19–22</xref><xref ref-type="fig" rid="F5">, 26–28</xref><xref ref-type="fig" rid="F6">, 32–35</xref><xref ref-type="fig" rid="F8">, 44–47</xref><xref ref-type="fig" rid="F10">, 56–59</xref><xref ref-type="fig" rid="F12">, 67–68</xref><xref ref-type="fig" rid="F13">, 73–74</xref><xref ref-type="fig" rid="F14">, 81–83</xref><xref ref-type="fig" rid="F16">, 91</xref><xref ref-type="fig" rid="F17">, 95</xref><!--PageBreak--><tp:nomenclature-citation-list><tp:nomenclature-citation><tp:taxon-name>
                <tp:taxon-name-part taxon-name-part-type="genus" reg="Rhyncholepta">Rhyncholepta</tp:taxon-name-part>
                <tp:taxon-name-part taxon-name-part-type="species" reg="grandicallosa">grandicallosa</tp:taxon-name-part>
              </tp:taxon-name><comment>: <xref ref-type="bibr" rid="B4">Becker and Grazia-Vieira (1971)</xref>: 396 (partim, records from Panama); <xref ref-type="bibr" rid="B10">Froeschner (1999)</xref>: 185 (checklist); <xref ref-type="bibr" rid="B1">Arismendi (2002)</xref>: 31 (distribution); <xref ref-type="bibr" rid="B2">Arismendi and Thomas (2003)</xref>: 223, 230 (distribution, records); <xref ref-type="bibr" rid="B7">Cambra et al. (2018)</xref>: 13, 17: Figure <xref ref-type="fig" rid="F7">37</xref> (list, photo).</comment></tp:nomenclature-citation></tp:nomenclature-citation-list></tp:nomenclature><tp:treatment-sec sec-type="type locality" id="SECID0EIBAK"><title>Type locality.</title><p>Panama, Panamá Province, El Lano Cartí Road, km 8–11, 1100' [= 335 m a.s.l.], ca. <named-content xmlns:xlink="http://www.w3.org/1999/xlink" content-type="dwc:verbatimCoordinates" xlink:type="simple"><named-content content-type="geo-json" specific-use="{&#34;type&#34;:&#34;Point&#34;,&#34;coordinates&#34;:[-78.966667,9.283333]}" id="NCID0ERBAK" xlink:type="simple">9°17'N 78°58'W</named-content></named-content>.</p></tp:treatment-sec><tp:treatment-sec sec-type="type material" id="SECID0EWBAK"><title>Type material.</title><p>Holotype: ♂, "PAN. Panama Prv / El Lano Carti Rd k / 8–11 24 May–2 June / 1992 1100' JE Wappes [printed, white label] // DBT [printed, white label] // ♂ [printed, white label] // HOLOTYPUS / <italic>RHYNCHOLEPTA</italic> / <italic>grandicallosa</italic> subsp. / <italic>CENTROAMERICANA</italic> nov. / det. Kment, Eger, Rider 2017 [printed, red label]" (<abbrev xmlns:xlink="http://www.w3.org/1999/xlink" content-type="institution" xlink:title="Donald B. Thomas collection, Edinburgh, Texas, USA" id="ABBRID0E4CAK" xlink:type="simple">DBTC</abbrev> → <named-content xmlns:xlink="http://www.w3.org/1999/xlink" content-type="dwc:institutional_code" xlink:type="simple">USNM</named-content>). The holotype is pinned through scutellum, left distiflagellum is missing.</p><p>Paratypes: <bold>MEXICO: Chiapas</bold>: Palenque [<named-content xmlns:xlink="http://www.w3.org/1999/xlink" content-type="dwc:verbatimCoordinates" xlink:type="simple"><named-content content-type="geo-json" specific-use="{&#34;type&#34;:&#34;Point&#34;,&#34;coordinates&#34;:[-92.046389,17.487500]}" id="NCID0EODAK" xlink:type="simple">17°29'15"N 92°02'47"W</named-content></named-content>], MV Light, 19.viii.1990, 1 ♂, P. J. Landolt lgt. (<abbrev xmlns:xlink="http://www.w3.org/1999/xlink" content-type="institution" xlink:title="Joe E. Eger collection, Tampa, Florida, USA" id="ABBRID0ETDAK" xlink:type="simple">JEEC</abbrev>). – <bold>BELIZE</bold>: British Honduras, 5.iv.1937, 1 ♂, no collector, J. Grazia-Vieira 1973 det. (<abbrev xmlns:xlink="http://www.w3.org/1999/xlink" content-type="institution" xlink:title="David A. Rider collection, Fargo, North Dakota, USA" id="ABBRID0E1DAK" xlink:type="simple">DARC</abbrev>); British Honduras, Rio Grande, viii.1935, 1 ♀, J. J. White lgt., B.M. 1935-597, <italic><tp:taxon-name><tp:taxon-name-part taxon-name-part-type="genus" reg="Rhyncholepta">Rhyncholepta</tp:taxon-name-part><tp:taxon-name-part taxon-name-part-type="species" reg="grandicallosa">grandicallosa</tp:taxon-name-part></tp:taxon-name></italic> det. Ruckes 1961 (<named-content xmlns:xlink="http://www.w3.org/1999/xlink" content-type="dwc:institutional_code" xlink:type="simple">BMNH</named-content>). – <bold>GUATEMALA: Izabal Province</bold>: 30 km SE of Morales, Finca Firmeza [<named-content xmlns:xlink="http://www.w3.org/1999/xlink" content-type="dwc:verbatimCoordinates" xlink:type="simple"><named-content content-type="geo-json" specific-use="{&#34;type&#34;:&#34;Point&#34;,&#34;coordinates&#34;:[-88.695000,15.379000]}" id="NCID0EUEAK" xlink:type="simple">15.379°N 88.695°W</named-content></named-content>], at light, 7.–22.vii.2008, 4 ♂♂ 2 ♀♀, F. Skillman, C. and L. O’Brien lgt. (<named-content xmlns:xlink="http://www.w3.org/1999/xlink" content-type="dwc:institutional_code" xlink:type="simple">FSCA</named-content>); Izabal, road up to Firmeza, 30 km SE Morales, 22.vii.2008. 1 ♂, C. W. and L. B. O’Brien and F. Skillman lgt. (<abbrev xmlns:xlink="http://www.w3.org/1999/xlink" content-type="institution" xlink:title="Joe E. Eger collection, Tampa, Florida, USA" id="ABBRID0E5EAK" xlink:type="simple">JEEC</abbrev>); D. Izabel, Firmeza, 30 km SE Morales, at UV and metal halide light, 23.vii.2008, 1 ♀, C. W. and L. B. O’Brien and F. Skillman lgt. (<abbrev xmlns:xlink="http://www.w3.org/1999/xlink" content-type="institution" xlink:title="Joe E. Eger collection, Tampa, Florida, USA" id="ABBRID0EDFAK" xlink:type="simple">JEEC</abbrev>). – <bold>COSTA RICA: Alajuela Province</bold>: 20 km S Upala [ca. <named-content xmlns:xlink="http://www.w3.org/1999/xlink" content-type="dwc:verbatimCoordinates" xlink:type="simple"><named-content content-type="geo-json" specific-use="{&#34;type&#34;:&#34;Point&#34;,&#34;coordinates&#34;:[-85.018333,10.719722]}" id="NCID0ENFAK" xlink:type="simple">10°43'11"N 85°01'06"W</named-content></named-content>], 11.–21.vi.1991, 1 ♀, F. D. Parker lgt. (<abbrev xmlns:xlink="http://www.w3.org/1999/xlink" content-type="institution" xlink:title="Donald B. Thomas collection, Edinburgh, Texas, USA" id="ABBRID0ESFAK" xlink:type="simple">DBTC</abbrev>); Ca. 15 km SW Volcán Arenal, Arenal Vista Lodge [ca. <named-content xmlns:xlink="http://www.w3.org/1999/xlink" content-type="dwc:verbatimCoordinates" xlink:type="simple"><named-content content-type="geo-json" specific-use="{&#34;type&#34;:&#34;Point&#34;,&#34;coordinates&#34;:[-84.761111,10.429722]}" id="NCID0E1FAK" xlink:type="simple">10°25'47"N 84°45'40"W</named-content></named-content>], at mercury vapor and black light, 13.–15.viii.1995, 1 ♂ 1 ♀, J. E. Eger coll. [Costa Rica Collecting Permit No. 00113412] (1 ♂ <abbrev xmlns:xlink="http://www.w3.org/1999/xlink" content-type="institution" xlink:title="Joe E. Eger collection, Tampa, Florida, USA" id="ABBRID0E6FAK" xlink:type="simple">JEEC</abbrev>, 1 ♀ <named-content xmlns:xlink="http://www.w3.org/1999/xlink" content-type="dwc:institutional_code" xlink:type="simple">INBIO</named-content>); Caño Negro [ca. <named-content xmlns:xlink="http://www.w3.org/1999/xlink" content-type="dwc:verbatimCoordinates" xlink:type="simple"><named-content content-type="geo-json" specific-use="{&#34;type&#34;:&#34;Point&#34;,&#34;coordinates&#34;:[-84.795833,10.893056]}" id="NCID0EMGAK" xlink:type="simple">10°53'35"N 84°47'45"W</named-content></named-content>], R.N.V.S., 20 m a.s.l., 5.–28.ii.1995, 1 ♂, K. F. Flores lgt., L_N_319100_450200 #4424 (<named-content xmlns:xlink="http://www.w3.org/1999/xlink" content-type="dwc:institutional_code" xlink:type="simple">INBIO</named-content>); Finca Monte Sele [ca. <named-content xmlns:xlink="http://www.w3.org/1999/xlink" content-type="dwc:verbatimCoordinates" xlink:type="simple"><named-content content-type="geo-json" specific-use="{&#34;type&#34;:&#34;Point&#34;,&#34;coordinates&#34;:[-85.250000,10.570000]}" id="NCID0EZGAK" xlink:type="simple">10.57°N 85.25°W</named-content></named-content>]<!--PageBreak-->, 750 m a.s.l., ix.1994, 2 ♂♂, C. Moraga lgt., L N 326200_379900 #3204 (<named-content xmlns:xlink="http://www.w3.org/1999/xlink" content-type="dwc:institutional_code" xlink:type="simple">INBIO</named-content>). <bold>Cartago Province</bold>: Monumento Nacional Guayabo [ca. <named-content xmlns:xlink="http://www.w3.org/1999/xlink" content-type="dwc:verbatimCoordinates" xlink:type="simple"><named-content content-type="geo-json" specific-use="{&#34;type&#34;:&#34;Point&#34;,&#34;coordinates&#34;:[-83.690833,9.971111]}" id="NCID0EKHAK" xlink:type="simple">9°58'16"N 83°41'27"W</named-content></named-content>], Turrialba, 1100 m a.s.l., ix.1994, 1 ♂, G. Fonseca lgt., L N 217200_570300 #3202 (<named-content xmlns:xlink="http://www.w3.org/1999/xlink" content-type="dwc:institutional_code" xlink:type="simple">INBIO</named-content>); Paso Marcos env., <named-content xmlns:xlink="http://www.w3.org/1999/xlink" content-type="dwc:verbatimCoordinates" xlink:type="simple"><named-content content-type="geo-json" specific-use="{&#34;type&#34;:&#34;Point&#34;,&#34;coordinates&#34;:[-83.497500,9.811833]}" id="NCID0EXHAK" xlink:type="simple">9°48.71'N 83°29.85'W</named-content></named-content>, 2450' [= 747 m a.s.l.], 1 ♂, D. Thomas, D. Robacker and W. Warfield lgt. (<abbrev xmlns:xlink="http://www.w3.org/1999/xlink" content-type="institution" xlink:title="Donald B. Thomas collection, Edinburgh, Texas, USA" id="ABBRID0E3HAK" xlink:type="simple">DBTC</abbrev>). <bold>Guanacaste Province</bold>: Est. Pitilla, 9 km S Sta. Cecilia, P. N. Guanacaste, xi.1988, 1 ♂, C. Chaves and M. Espinosa lgt., L-N 330200, 380200 (<named-content xmlns:xlink="http://www.w3.org/1999/xlink" content-type="dwc:institutional_code" xlink:type="simple">INBIO</named-content>); Est. Pitilla, 9 km S Sta. Cecilia, P. N. Guanacaste, i.–ii.1990, 1 ♂, GNP Biod. Survey, L-N 330200, 380200 (<named-content xmlns:xlink="http://www.w3.org/1999/xlink" content-type="dwc:institutional_code" xlink:type="simple">INBIO</named-content>); Est. Pitilla, 9 km S Sta. Cecilia [ca. <named-content xmlns:xlink="http://www.w3.org/1999/xlink" content-type="dwc:verbatimCoordinates" xlink:type="simple"><named-content content-type="geo-json" specific-use="{&#34;type&#34;:&#34;Point&#34;,&#34;coordinates&#34;:[-85.413333,10.980000]}" id="NCID0EQIAK" xlink:type="simple">10°58'48"N 85°24'48"W</named-content></named-content>], P. N. Guanacaste, x.1992, 1 ♂, C. Moraga lgt., L-N 330200, 380200 (<named-content xmlns:xlink="http://www.w3.org/1999/xlink" content-type="dwc:institutional_code" xlink:type="simple">INBIO</named-content>); Hacienda El Oro, 450–500 m a.s.l., vii.1996, 1 ♂, A. Masis, M. M. Chavarria, C. Moraga, P. Ríos, de Luz [= light trap], L_N_332600_377400 #45263 (<named-content xmlns:xlink="http://www.w3.org/1999/xlink" content-type="dwc:institutional_code" xlink:type="simple">INBIO</named-content>). <bold>Heredia Province</bold>: Est. El Ceibo, Braulio Carrillo N. P., 400–600 m a.s.l., v.1990, 1 ♀, C. Chaves lgt., L-N-527700, 256500 (<named-content xmlns:xlink="http://www.w3.org/1999/xlink" content-type="dwc:institutional_code" xlink:type="simple">INBIO</named-content>); Est. Magsasay [ca. <named-content xmlns:xlink="http://www.w3.org/1999/xlink" content-type="dwc:verbatimCoordinates" xlink:type="simple"><named-content content-type="geo-json" specific-use="{&#34;type&#34;:&#34;Point&#34;,&#34;coordinates&#34;:[-84.055000,10.405278]}" id="NCID0EJJAK" xlink:type="simple">10°24'19"N 84°03'18"W</named-content></named-content>], P.N. Braulio Carrillo, 200 m a.s.l., v.1991, 1 ♀, A. Fernández lgt., L-N-264600, 531000 (<named-content xmlns:xlink="http://www.w3.org/1999/xlink" content-type="dwc:institutional_code" xlink:type="simple">INBIO</named-content>); Finca la Selva Verde, 12 km S. Puerto Viejo, 500 ft [= 152 m a.s.l.], 23.–26.ix.1986, 1 ♂ 1 ♀, J. E. Eger lgt. (<abbrev xmlns:xlink="http://www.w3.org/1999/xlink" content-type="institution" xlink:title="Joe E. Eger collection, Tampa, Florida, USA" id="ABBRID0ETJAK" xlink:type="simple">JEEC</abbrev>); La Selva Biological Station, 3 km S Pto. Viejo, <named-content xmlns:xlink="http://www.w3.org/1999/xlink" content-type="dwc:verbatimCoordinates" xlink:type="simple"><named-content content-type="geo-json" specific-use="{&#34;type&#34;:&#34;Point&#34;,&#34;coordinates&#34;:[-84.016667,10.433333]}" id="NCID0E2JAK" xlink:type="simple">10°26'N 84°01'W</named-content></named-content>, <!--PageBreak-->26.vii.1992, 2 ♂♂, H. A. Hespenheide lgt., La Selva Project (<abbrev xmlns:xlink="http://www.w3.org/1999/xlink" content-type="institution" xlink:title="David A. Rider collection, Fargo, North Dakota, USA" id="ABBRID0ECKAK" xlink:type="simple">DARC</abbrev>); Los Arbolitos [ca. <named-content xmlns:xlink="http://www.w3.org/1999/xlink" content-type="dwc:verbatimCoordinates" xlink:type="simple"><named-content content-type="geo-json" specific-use="{&#34;type&#34;:&#34;Point&#34;,&#34;coordinates&#34;:[-83.993333,10.646389]}" id="NCID0EKKAK" xlink:type="simple">10°38'47"N 83°59'36"W</named-content></named-content>], 30 m a.s.l., 20.–27.iii.1993, 2 ♂♂, F. Araya lgt., L N 536100_291400 #1952 (1 ♂ <named-content xmlns:xlink="http://www.w3.org/1999/xlink" content-type="dwc:institutional_code" xlink:type="simple">FSCA</named-content>, 1 ♂ <named-content xmlns:xlink="http://www.w3.org/1999/xlink" content-type="dwc:institutional_code" xlink:type="simple">INBIO</named-content>); near Puerto Viejo, La Selva Biological Station, <named-content xmlns:xlink="http://www.w3.org/1999/xlink" content-type="dwc:verbatimCoordinates" xlink:type="simple"><named-content content-type="geo-json" specific-use="{&#34;type&#34;:&#34;Point&#34;,&#34;coordinates&#34;:[-84.000000,10.416667]}" id="NCID0E3KAK" xlink:type="simple">10°25'N 84°00'W</named-content></named-content>, 179 ft [= 55 m a.s.l.], at light, 1.iii.2004, 1 ♂, C. R. Bartlett, J. Cryan and J. Urban lgt. (<abbrev xmlns:xlink="http://www.w3.org/1999/xlink" content-type="institution" xlink:title="David A. Rider collection, Fargo, North Dakota, USA" id="ABBRID0EBLAK" xlink:type="simple">DARC</abbrev>). <bold>Limón Province</bold>: Amubri [ca. <named-content xmlns:xlink="http://www.w3.org/1999/xlink" content-type="dwc:verbatimCoordinates" xlink:type="simple"><named-content content-type="geo-json" specific-use="{&#34;type&#34;:&#34;Point&#34;,&#34;coordinates&#34;:[-82.952222,9.526111]}" id="NCID0ELLAK" xlink:type="simple">9°31'34"N 82°57'08"W</named-content></named-content>], 70 m a.s.l., 12.–31.x.1993, 1 ♂, G. Gallardo lgt., L S 385500_578000 #2407 (<named-content xmlns:xlink="http://www.w3.org/1999/xlink" content-type="dwc:institutional_code" xlink:type="simple">INBIO</named-content>); Amubri, A. C. Amistad, 70 m a.s.l., 2.–20.ix.1993, <!--PageBreak-->1 ♂, G. M. Gallardo lgt., L S 385500_578000 #2368 (<named-content xmlns:xlink="http://www.w3.org/1999/xlink" content-type="dwc:institutional_code" xlink:type="simple">INBIO</named-content>); Cerro Tortuguero [ca. <named-content xmlns:xlink="http://www.w3.org/1999/xlink" content-type="dwc:verbatimCoordinates" xlink:type="simple"><named-content content-type="geo-json" specific-use="{&#34;type&#34;:&#34;Point&#34;,&#34;coordinates&#34;:[-83.527222,10.583889]}" id="NCID0E6LAK" xlink:type="simple">10°35'02"N 83°31'38"W</named-content></named-content>], P.N. Tortuguero, 100 m a.s.l., xi.1989, 1 ♂, J. Solano lgt., L-N 285000, 588000 (<named-content xmlns:xlink="http://www.w3.org/1999/xlink" content-type="dwc:institutional_code" xlink:type="simple">INBIO</named-content>); Cerro Tortuguero, P.N. Tortuguero, 0–100 m a.s.l., v.1990, 1 ♀, J. Solano lgt., L-N 285000, 588000 (<named-content xmlns:xlink="http://www.w3.org/1999/xlink" content-type="dwc:institutional_code" xlink:type="simple">INBIO</named-content>); Cerro Tortuguero, P.N. Tortuguero, 0–120 m a.s.l., vi.1991, 2 ♂♂, R. Delgado lgt., L-N 285000, 588000 (<named-content xmlns:xlink="http://www.w3.org/1999/xlink" content-type="dwc:institutional_code" xlink:type="simple">INBIO</named-content>); Est. Cuatro Esquinas [ca. <named-content xmlns:xlink="http://www.w3.org/1999/xlink" content-type="dwc:verbatimCoordinates" xlink:type="simple"><named-content content-type="geo-json" specific-use="{&#34;type&#34;:&#34;Point&#34;,&#34;coordinates&#34;:[-83.671944,10.456389]}" id="NCID0EWMAK" xlink:type="simple">10°27'23"N 83°40'19"W</named-content></named-content>], P. N. Tortuguero, 0 m a.s.l., 27.iii.–29.iv.1992, 2 ♂♂, D. Garcia lgt., L-N 280000, 590500 (<named-content xmlns:xlink="http://www.w3.org/1999/xlink" content-type="dwc:institutional_code" xlink:type="simple">INBIO</named-content>); Est. Hitoy Cerere, R. Cerere, Res. Biol. Hitoy [ca. <named-content xmlns:xlink="http://www.w3.org/1999/xlink" content-type="dwc:verbatimCoordinates" xlink:type="simple"><named-content content-type="geo-json" specific-use="{&#34;type&#34;:&#34;Point&#34;,&#34;coordinates&#34;:[-83.070833,9.647222]}" id="NCID0EDNAK" xlink:type="simple">9°38'50"N 83°04'15"W</named-content></named-content>], 100 m a.s.l., 28.–12.[sic!].iv.1992, 1 ♂, E. Lopez lgt., L-N 184200, 643300 (<named-content xmlns:xlink="http://www.w3.org/1999/xlink" content-type="dwc:institutional_code" xlink:type="simple">INBIO</named-content>); Río Sardinas, R.N.F.S. Barra del Colorado [ca. <named-content xmlns:xlink="http://www.w3.org/1999/xlink" content-type="dwc:verbatimCoordinates" xlink:type="simple"><named-content content-type="geo-json" specific-use="{&#34;type&#34;:&#34;Point&#34;,&#34;coordinates&#34;:[-83.585556,10.768611]}" id="NCID0EQNAK" xlink:type="simple">10°46'07"N 83°35'08"W</named-content></named-content>], 10 m a.s.l., 14.x.1992, 1 ♂, F. Araya lgt., L N 291500_564700 (<named-content xmlns:xlink="http://www.w3.org/1999/xlink" content-type="dwc:institutional_code" xlink:type="simple">INBIO</named-content>); Río Sardinas, R.N.F.S. Barra del Colorado, 10 m a.s.l., 12.–30.ix.1993, 4 ♂♂ 4 ♀♀, F. Araya lgt., L N 291500_564700 #2355 (2 ♂♂ 2 ♀♀ <named-content xmlns:xlink="http://www.w3.org/1999/xlink" content-type="dwc:institutional_code" xlink:type="simple">INBIO</named-content>, 1 ♂ <named-content xmlns:xlink="http://www.w3.org/1999/xlink" content-type="dwc:institutional_code" xlink:type="simple">BMNH</named-content>, 1 ♂ 1 ♀ <named-content xmlns:xlink="http://www.w3.org/1999/xlink" content-type="dwc:institutional_code" xlink:type="simple">NHMW</named-content>, 1 ♀ <named-content xmlns:xlink="http://www.w3.org/1999/xlink" content-type="dwc:institutional_code" xlink:type="simple">NMPC</named-content>); Río Sardinas, R.N.F.S. Barra del Colorado, 10 m a.s.l., 11.–19.x.1993, 1 ♀, F. Araya lgt., L N 291500_564700 #2398 (<named-content xmlns:xlink="http://www.w3.org/1999/xlink" content-type="dwc:institutional_code" xlink:type="simple">INBIO</named-content>); Río Sardinas, R.N.F.S. Barra del Colorado, 10 m a.s.l., 2.–12.i.1994, 1 ♂, F. Araya lgt., L N 291500_564700 #2552 (<named-content xmlns:xlink="http://www.w3.org/1999/xlink" content-type="dwc:institutional_code" xlink:type="simple">INBIO</named-content>); R.V.S., Barra del Colorado, Camino a Linda Vista, 98 m a.s.l., 19.viii.2004, 1 ♂, B. Gamboa, W. Porras, D. Briceno, M. Moraga and Y. Cárdenas lgt., light trap, LN 284965 568835//77943 (<named-content xmlns:xlink="http://www.w3.org/1999/xlink" content-type="dwc:institutional_code" xlink:type="simple">INBIO</named-content>); Sardinas, Barra del Colorado, 15 m a.s.l., 27.iii.–3.iv.1995, 2 ♂♂, F. Araya lgt., L N 291900 565900 #4414 (<named-content xmlns:xlink="http://www.w3.org/1999/xlink" content-type="dwc:institutional_code" xlink:type="simple">INBIO</named-content>); Sector Cerro Cocori, Fca de E. Rojas [E. Rojas' farm; <named-content xmlns:xlink="http://www.w3.org/1999/xlink" content-type="dwc:verbatimCoordinates" xlink:type="simple"><named-content content-type="geo-json" specific-use="{&#34;type&#34;:&#34;Point&#34;,&#34;coordinates&#34;:[-83.720000,10.600000]}" id="NCID0EFPAK" xlink:type="simple">10.60°N, 83.72°W</named-content></named-content>], xi.1990, 1 ♂, E. Rojas lgt., L-N-286000, 567500 (<named-content xmlns:xlink="http://www.w3.org/1999/xlink" content-type="dwc:institutional_code" xlink:type="simple">INBIO</named-content>). <bold>Puntarenas Province</bold>: Esquipulas de Tasazu, 27 km NE of Quepos, 27.v.2003, 2 ♂♂ 1 ♀, J. C. Burne lgt. (<abbrev xmlns:xlink="http://www.w3.org/1999/xlink" content-type="institution" xlink:title="Donald B. Thomas collection, Edinburgh, Texas, USA" id="ABBRID0ERPAK" xlink:type="simple">DBTC</abbrev>); Est. Agujas [ca. <named-content xmlns:xlink="http://www.w3.org/1999/xlink" content-type="dwc:verbatimCoordinates" xlink:type="simple"><named-content content-type="geo-json" specific-use="{&#34;type&#34;:&#34;Point&#34;,&#34;coordinates&#34;:[-83.471381,8.537998]}" id="NCID0EZPAK" xlink:type="simple">8.537998°N 83.471381°W</named-content></named-content>], 300 m a.s.l., night collecting, 25.–28.x.1995, 1 ♂, A. Azofeifa lgt., L_S_276750_526550 #6373 (<named-content xmlns:xlink="http://www.w3.org/1999/xlink" content-type="dwc:institutional_code" xlink:type="simple">INBIO</named-content>); Est. Quebrada Bonita, R. B. Carara [ca. <named-content xmlns:xlink="http://www.w3.org/1999/xlink" content-type="dwc:verbatimCoordinates" xlink:type="simple"><named-content content-type="geo-json" specific-use="{&#34;type&#34;:&#34;Point&#34;,&#34;coordinates&#34;:[-84.567222,9.783889]}" id="NCID0EGQAK" xlink:type="simple">9°47'02"N 84°34'02"W</named-content></named-content>], 80 m a.s.l., xi.1994, 1 ♂, J. C. Sobrio lgt., L N 194500_469850 #3290 (<named-content xmlns:xlink="http://www.w3.org/1999/xlink" content-type="dwc:institutional_code" xlink:type="simple">INBIO</named-content>); Est. Sirena [ca. <named-content xmlns:xlink="http://www.w3.org/1999/xlink" content-type="dwc:verbatimCoordinates" xlink:type="simple"><named-content content-type="geo-json" specific-use="{&#34;type&#34;:&#34;Point&#34;,&#34;coordinates&#34;:[-83.521667,8.543611]}" id="NCID0ETQAK" xlink:type="simple">8°32'37"N 83°31'18"W</named-content></named-content>], P. N. Corcovado, 0–100 m a.s.l., x.1989, 1 ♂, G. Fonseca lgt., L-S-270500, 508300 (<named-content xmlns:xlink="http://www.w3.org/1999/xlink" content-type="dwc:institutional_code" xlink:type="simple">INBIO</named-content> → <named-content xmlns:xlink="http://www.w3.org/1999/xlink" content-type="dwc:institutional_code" xlink:type="simple">FSCA</named-content>); x.1989, 1 ♂, G. Fonseca lgt., L-S-270500, 508300 (<named-content xmlns:xlink="http://www.w3.org/1999/xlink" content-type="dwc:institutional_code" xlink:type="simple">FSCA</named-content>); the same locality, x.1989, 1 ♂, C. Saborio lgt., L-S-270500, 508300 (<named-content xmlns:xlink="http://www.w3.org/1999/xlink" content-type="dwc:institutional_code" xlink:type="simple">INBIO</named-content> → <named-content xmlns:xlink="http://www.w3.org/1999/xlink" content-type="dwc:institutional_code" xlink:type="simple">FSCA</named-content>); Est. Sirena, P. N. Corcovado, 1–100 m a.s.l., vi.1990, 1 ♂, G. Maass lgt., L-S-270500, 508300 (<named-content xmlns:xlink="http://www.w3.org/1999/xlink" content-type="dwc:institutional_code" xlink:type="simple">INBIO</named-content>); Est. Sirena, P. N. Corcovado, 1–100 m a.s.l., vi.1990, 1 ♀, N. Obando lgt., L-S-270500, 508300 (<named-content xmlns:xlink="http://www.w3.org/1999/xlink" content-type="dwc:institutional_code" xlink:type="simple">INBIO</named-content>); Est. Sirena, P. N. Corcovado, 1–100 m a.s.l., v.1994, 1 ♂, G. Fonseca lgt., L S 270500_508300 #2899 (<named-content xmlns:xlink="http://www.w3.org/1999/xlink" content-type="dwc:institutional_code" xlink:type="simple">INBIO</named-content>); Sirena, Corcovado Nat. Pk., Osa Peninsula, 14.viii.1980, 1 ♂, H. Janzen and W. Hallwachs lgt., <named-content xmlns:xlink="http://www.w3.org/1999/xlink" content-type="dwc:institutional_code" xlink:type="simple">INBIO</named-content>, CRI001 715796 (<named-content xmlns:xlink="http://www.w3.org/1999/xlink" content-type="dwc:institutional_code" xlink:type="simple">INBIO</named-content> → <named-content xmlns:xlink="http://www.w3.org/1999/xlink" content-type="dwc:institutional_code" xlink:type="simple">FSCA</named-content>); Golfo Dulce, P.N. Corcovado, Est. Agujas [ca. <named-content xmlns:xlink="http://www.w3.org/1999/xlink" content-type="dwc:verbatimCoordinates" xlink:type="simple"><named-content content-type="geo-json" specific-use="{&#34;type&#34;:&#34;Point&#34;,&#34;coordinates&#34;:[-83.471381,8.537998]}" id="NCID0ESSAK" xlink:type="simple">8.537998°N 83.471381°W</named-content></named-content>], 200–300 m a.s.l., 10.–12.x.2007, 1 ♂, J. A. Azofeifa lgt., Tp. Luz [= light trap], L_S_276750_526550 #92557 (<named-content xmlns:xlink="http://www.w3.org/1999/xlink" content-type="dwc:institutional_code" xlink:type="simple">INBIO</named-content>); Lepanto, Montaña Grande, Estac. Karen Mogensen [ca. <named-content xmlns:xlink="http://www.w3.org/1999/xlink" content-type="dwc:verbatimCoordinates" xlink:type="simple"><named-content content-type="geo-json" specific-use="{&#34;type&#34;:&#34;Point&#34;,&#34;coordinates&#34;:[-85.058333,9.870556]}" id="NCID0E6SAK" xlink:type="simple">9°52'14"N 85°03'30"W</named-content></named-content>], 320 m a.s.l., 25.–30.ix.2003, 1 ♂ 1 ♀, Y. Cardenas lgt., Tp. de Luz [= light trap], L_N_205600_420300 #75455 (<named-content xmlns:xlink="http://www.w3.org/1999/xlink" content-type="dwc:institutional_code" xlink:type="simple">INBIO</named-content>); near Villa Neily [ca. <named-content xmlns:xlink="http://www.w3.org/1999/xlink" content-type="dwc:verbatimCoordinates" xlink:type="simple"><named-content content-type="geo-json" specific-use="{&#34;type&#34;:&#34;Point&#34;,&#34;coordinates&#34;:[-82.945556,8.646389]}" id="NCID0EMTAK" xlink:type="simple">8°38'47"N 82°56'44"W</named-content></named-content>], 5.–11.viii.1963, 1 ♂, C. L. Hogue lgt. (<abbrev xmlns:xlink="http://www.w3.org/1999/xlink" content-type="institution" xlink:title="David A. Rider collection, Fargo, North Dakota, USA" id="ABBRID0ERTAK" xlink:type="simple">DARC</abbrev>); Osa, Ciudad P[uer]to Cortés [ca. <named-content xmlns:xlink="http://www.w3.org/1999/xlink" content-type="dwc:verbatimCoordinates" xlink:type="simple"><named-content content-type="geo-json" specific-use="{&#34;type&#34;:&#34;Point&#34;,&#34;coordinates&#34;:[-83.525833,8.964444]}" id="NCID0EZTAK" xlink:type="simple">8°57'52"N 83°31'33"W</named-content></named-content>], Cuesta del Burro, 680 m a.s.l., 6.vi.2005, 1 ♂, <!--PageBreak-->J. Montero, B. Gamboa, J. Gutiérrez, M. Moraga, J. Azofeifa, Y. Cárdenas and J. Mata, Tp. Luz. [= light trap], L_S_330629_517352 #83476 (<named-content xmlns:xlink="http://www.w3.org/1999/xlink" content-type="dwc:institutional_code" xlink:type="simple">INBIO</named-content>); Osa Peninsula, Sirena, Corcovado Nat. Pk., 13.viii.1980, 2 ♂♂, D. H. Janzen and W. Hallwachs lgt. (<named-content xmlns:xlink="http://www.w3.org/1999/xlink" content-type="dwc:institutional_code" xlink:type="simple">INBIO</named-content>); R. Priv. Karen Mogensen, Alred. Estación, 350 m a.s.l., 6.vii.2003, 1 ♀, M. A. Zumbado and W. Porras lgt., Tp. Luz. Mercurio [= mercury vapor light], L N 205600 420300 #74586 (<named-content xmlns:xlink="http://www.w3.org/1999/xlink" content-type="dwc:institutional_code" xlink:type="simple">INBIO</named-content>); R.V.S. Río Piro, Golfito [ca. <named-content xmlns:xlink="http://www.w3.org/1999/xlink" content-type="dwc:verbatimCoordinates" xlink:type="simple"><named-content content-type="geo-json" specific-use="{&#34;type&#34;:&#34;Point&#34;,&#34;coordinates&#34;:[-83.144444,8.619167]}" id="NCID0ESUAK" xlink:type="simple">8°37'09"N 83°08'40"W</named-content></named-content>], Finca Catalino, 200 m a.s.l., 16.ix.2004, 1 ♀, Y. Cardenas, D. Briseño and B. Gamboa, Luz. [= light trap], L_S_264550_535590 #78215 (<named-content xmlns:xlink="http://www.w3.org/1999/xlink" content-type="dwc:institutional_code" xlink:type="simple">INBIO</named-content>); Rancho Quemado [ca. <named-content xmlns:xlink="http://www.w3.org/1999/xlink" content-type="dwc:verbatimCoordinates" xlink:type="simple"><named-content content-type="geo-json" specific-use="{&#34;type&#34;:&#34;Point&#34;,&#34;coordinates&#34;:[-83.560556,8.681944]}" id="NCID0E6UAK" xlink:type="simple">8°40'55"N 83°33'38"W</named-content></named-content>], Peninsula de Osa, x.1990, 6 ♂♂ 13 ♀♀, F. Quesada lgt., L-S-292500, 511000 (1 ♂ 5 ♀♀ <named-content xmlns:xlink="http://www.w3.org/1999/xlink" content-type="dwc:institutional_code" xlink:type="simple">FSCA</named-content>, 2 ♂♂ 5 ♀♀ <named-content xmlns:xlink="http://www.w3.org/1999/xlink" content-type="dwc:institutional_code" xlink:type="simple">INBIO</named-content>, 1 ♀ <named-content xmlns:xlink="http://www.w3.org/1999/xlink" content-type="dwc:institutional_code" xlink:type="simple">BMNH</named-content>, 1 ♂ 1 ♀ <named-content xmlns:xlink="http://www.w3.org/1999/xlink" content-type="dwc:institutional_code" xlink:type="simple">HNHM</named-content>, 2 ♂♂ 1 ♀ <named-content xmlns:xlink="http://www.w3.org/1999/xlink" content-type="dwc:institutional_code" xlink:type="simple">NMPC</named-content>); Rancho Quemado, Pen.[insula de] Osa, x.–xi.1990, 1 ♀, B. Apu lgt., L-S-292500, 511000 (<named-content xmlns:xlink="http://www.w3.org/1999/xlink" content-type="dwc:institutional_code" xlink:type="simple">INBIO</named-content>); Rancho Quemado, Pen.[insula de] Osa, i.1991, 3 ♂♂ 2 ♀♀, F. Quesada lgt., L-S-292500, 511000 (<named-content xmlns:xlink="http://www.w3.org/1999/xlink" content-type="dwc:institutional_code" xlink:type="simple">INBIO</named-content>); Rancho Quemado, Pen.[insula de] Osa, iv.1991, 1 ♂, J. C. Saborio lgt., L-S-292500, 511000 (<named-content xmlns:xlink="http://www.w3.org/1999/xlink" content-type="dwc:institutional_code" xlink:type="simple">INBIO</named-content>); Sirena, Corcovado Nat. Pk., Osa Penin.[sula], 5.–11.i.1981, 1 ♀, D. H. Janzen and W. Hallwachs lgt. (<named-content xmlns:xlink="http://www.w3.org/1999/xlink" content-type="dwc:institutional_code" xlink:type="simple">INBIO</named-content>). <bold>San José Province</bold>: Est. Bijagual [ca. <named-content xmlns:xlink="http://www.w3.org/1999/xlink" content-type="dwc:verbatimCoordinates" xlink:type="simple"><named-content content-type="geo-json" specific-use="{&#34;type&#34;:&#34;Point&#34;,&#34;coordinates&#34;:[-84.569167,9.728611]}" id="NCID0EWWAK" xlink:type="simple">9°43'43"N 84°34'09"W</named-content></named-content>] , Res. Biol. Carara, 500 m a.s.l., ix.1990, 1 ♂, G. Varela lgt., L-N-192250, 474760 (<named-content xmlns:xlink="http://www.w3.org/1999/xlink" content-type="dwc:institutional_code" xlink:type="simple">INBIO</named-content>). – <bold>PANAMA: Bocas del Toro Province</bold>: 12 km W Chiriqui Grande [ca. <named-content xmlns:xlink="http://www.w3.org/1999/xlink" content-type="dwc:verbatimCoordinates" xlink:type="simple"><named-content content-type="geo-json" specific-use="{&#34;type&#34;:&#34;Point&#34;,&#34;coordinates&#34;:[-82.253611,8.992222]}" id="NCID0EFXAK" xlink:type="simple">8°59'32"N 82°15'13"W</named-content></named-content>], 10.–13.v.1999, 2 ♂♂, Morris and Wappes lgt. (<abbrev xmlns:xlink="http://www.w3.org/1999/xlink" content-type="institution" xlink:title="Joe E. Eger collection, Tampa, Florida, USA" id="ABBRID0EKXAK" xlink:type="simple">JEEC</abbrev>). <bold>Chiriquí Province</bold>: Finca La Suiza, 5.3 km N Los Planes, <named-content xmlns:xlink="http://www.w3.org/1999/xlink" content-type="dwc:verbatimCoordinates" xlink:type="simple"><named-content content-type="geo-json" specific-use="{&#34;type&#34;:&#34;Point&#34;,&#34;coordinates&#34;:[-82.200000,8.650000]}" id="NCID0EUXAK" xlink:type="simple">8°39'N, 82°12'W</named-content></named-content>, 4500' [= 1372 m a.s.l.], 26.–30.v.1995, 1 ♂, B. Ratcliffe and M. Jameson lgt. (<abbrev xmlns:xlink="http://www.w3.org/1999/xlink" content-type="institution" xlink:title="Donald B. Thomas collection, Edinburgh, Texas, USA" id="ABBRID0EZXAK" xlink:type="simple">DBTC</abbrev>). <bold>Coclé Province</bold>: Rio Indio Lodge, N El Valle, <named-content xmlns:xlink="http://www.w3.org/1999/xlink" content-type="dwc:verbatimCoordinates" xlink:type="simple"><named-content content-type="geo-json" specific-use="{&#34;type&#34;:&#34;Point&#34;,&#34;coordinates&#34;:[-80.118861,8.662972]}" id="NCID0EDYAK" xlink:type="simple">8°39'46.7"N, 80°7'7.9"W</named-content></named-content>, 575 m a.s.l., 23.–27.ii.2012, 1 ♀, J. B. Heppner lgt. (<named-content xmlns:xlink="http://www.w3.org/1999/xlink" content-type="dwc:institutional_code" xlink:type="simple">FSCA</named-content>). <bold>Colón Province</bold>: Pipeline Road, km 0, 9°7'19"N, 79°42'53"W, beating of forest vegetation along strips for boat navigation signs, 31.viii.2010, 1 ♂ 2 ♀♀, L. Sekerka lgt. (<named-content xmlns:xlink="http://www.w3.org/1999/xlink" content-type="dwc:institutional_code" xlink:type="simple">MMBC</named-content>). <bold>Panamá Province</bold>: Campana [= Cerro Campana], 2785 ft [= 849 m a.s.l.], <named-content xmlns:xlink="http://www.w3.org/1999/xlink" content-type="dwc:verbatimCoordinates" xlink:type="simple"><named-content content-type="geo-json" specific-use="{&#34;type&#34;:&#34;Point&#34;,&#34;coordinates&#34;:[-79.928850,8.682000]}" id="NCID0EZYAK" xlink:type="simple">8°40.920'N 79°55.731'W</named-content></named-content>, 28.v.–9.vi.2008, 1 ♀, D. C. Robacker lgt. (<abbrev xmlns:xlink="http://www.w3.org/1999/xlink" content-type="institution" xlink:title="Donald B. Thomas collection, Edinburgh, Texas, USA" id="ABBRID0E5YAK" xlink:type="simple">DBTC</abbrev>); 10–12 km N El Llano, 3.–8.vi.1986, 1 ♀, E. Giesbert lgt. (<named-content xmlns:xlink="http://www.w3.org/1999/xlink" content-type="dwc:institutional_code" xlink:type="simple">FSCA</named-content>); El Llano–Carti Rd. [= road], km 10–13 [ca. <named-content xmlns:xlink="http://www.w3.org/1999/xlink" content-type="dwc:verbatimCoordinates" xlink:type="simple"><named-content content-type="geo-json" specific-use="{&#34;type&#34;:&#34;Point&#34;,&#34;coordinates&#34;:[-78.978611,9.293611]}" id="NCID0ELZAK" xlink:type="simple">9°17'37"N 78°58'43"W</named-content></named-content>], 3.–7.vi.1984, 1 ♀, R. L. Penrose, F. T. Hovore and P. H. Sullivan lgt. (<abbrev xmlns:xlink="http://www.w3.org/1999/xlink" content-type="institution" xlink:title="Donald B. Thomas collection, Edinburgh, Texas, USA" id="ABBRID0EQZAK" xlink:type="simple">DBTC</abbrev>); K[m] 8–13 El Llano–Carti Rd. [= road], 10.–13.v.1996, 2 ♂♂ 1 ♀, Wappes, Huether and Morris lgt. (1 ♂ 1 ♀ <abbrev xmlns:xlink="http://www.w3.org/1999/xlink" content-type="institution" xlink:title="Donald B. Thomas collection, Edinburgh, Texas, USA" id="ABBRID0EVZAK" xlink:type="simple">DBTC</abbrev>, 1 ♂ <abbrev xmlns:xlink="http://www.w3.org/1999/xlink" content-type="institution" xlink:title="Joe E. Eger collection, Tampa, Florida, USA" id="ABBRID0E1ZAK" xlink:type="simple">JEEC</abbrev>); PN Chagres, Cerro Jeffe, <named-content xmlns:xlink="http://www.w3.org/1999/xlink" content-type="dwc:verbatimCoordinates" xlink:type="simple"><named-content content-type="geo-json" specific-use="{&#34;type&#34;:&#34;Point&#34;,&#34;coordinates&#34;:[-79.401667,9.238333]}" id="NCID0EC1AK" xlink:type="simple">9°14.3' N 79°24.1' W</named-content></named-content>, 700–950 m a.s.l., lower montane forest; individual collecting, 18.–19.viii.2017, 2 ♂♂, M. Seidel and L. Sekerka lgt. (<named-content xmlns:xlink="http://www.w3.org/1999/xlink" content-type="dwc:institutional_code" xlink:type="simple">NMPC</named-content>). <bold>San Blas Province</bold>: Nusagandi [<named-content xmlns:xlink="http://www.w3.org/1999/xlink" content-type="dwc:verbatimCoordinates" xlink:type="simple"><named-content content-type="geo-json" specific-use="{&#34;type&#34;:&#34;Point&#34;,&#34;coordinates&#34;:[-78.966000,9.348900]}" id="NCID0ER1AK" xlink:type="simple">9.3489°N, 78.966°W</named-content></named-content>], 18.–20.v.1993, UV light, 3 ♂♂, E. Riley lgt. (2 ♂♂ <abbrev xmlns:xlink="http://www.w3.org/1999/xlink" content-type="institution" xlink:title="David A. Rider collection, Fargo, North Dakota, USA" id="ABBRID0EW1AK" xlink:type="simple">DARC</abbrev>, 1 ♂ <abbrev xmlns:xlink="http://www.w3.org/1999/xlink" content-type="institution" xlink:title="Donald B. Thomas collection, Edinburgh, Texas, USA" id="ABBRID0E21AK" xlink:type="simple">DBTC</abbrev>); Nusagandi, at light, 250–350 m a.s.l., 26.vii.1995, 1 ♂ 3 ♀♀, C. W. and L. B. O’Brien lgt. (<abbrev xmlns:xlink="http://www.w3.org/1999/xlink" content-type="institution" xlink:title="Joe E. Eger collection, Tampa, Florida, USA" id="ABBRID0EA2AK" xlink:type="simple">JEEC</abbrev>); San Blas, Punta Eseoses [= Escocés; <named-content xmlns:xlink="http://www.w3.org/1999/xlink" content-type="dwc:verbatimCoordinates" xlink:type="simple"><named-content content-type="geo-json" specific-use="{&#34;type&#34;:&#34;Point&#34;,&#34;coordinates&#34;:[-77.633300,8.850000]}" id="NCID0EI2AK" xlink:type="simple">8.85°N 77.6333°W</named-content></named-content>], Lt. Trap, ii.–iii.1979, 1 ♂ 1 ♀, Caroline Ash lgt., H. D. Engleman det. as <italic><tp:taxon-name><tp:taxon-name-part taxon-name-part-type="genus" reg="Rhyncholepta">Rhyncholepta</tp:taxon-name-part><tp:taxon-name-part taxon-name-part-type="species" reg="grandicallosa">grandicallosa</tp:taxon-name-part></tp:taxon-name></italic> (<abbrev xmlns:xlink="http://www.w3.org/1999/xlink" content-type="institution" xlink:title="Joe E. Eger collection, Tampa, Florida, USA" id="ABBRID0EY2AK" xlink:type="simple">JEEC</abbrev>). <bold>Veraguas Province</bold>: Santa Fé env., Cascada Alto de Piedra, <named-content xmlns:xlink="http://www.w3.org/1999/xlink" content-type="dwc:verbatimCoordinates" xlink:type="simple"><named-content content-type="geo-json" specific-use="{&#34;type&#34;:&#34;Point&#34;,&#34;coordinates&#34;:[-81.121667,8.516667]}" id="NCID0EC3AK" xlink:type="simple">8°31.0'N 81°07.3'W</named-content></named-content>, 830 m a.s.l., lower montane forest, individual collecting, 12.ix.2017, 1 ♂, J. Hájek lgt. (<named-content xmlns:xlink="http://www.w3.org/1999/xlink" content-type="dwc:institutional_code" xlink:type="simple">NMPC</named-content>). – All the paratypes are bearing the following identification label: "PARATYPUS / <italic>RHYNCHOLEPTA</italic> / <italic>grandicallosa</italic> subsp. / <italic>CENTROAMERICANA</italic> nov. / det. Kment, Eger, Rider 2017 [printed, yellow label]".</p><!--PageBreak--></tp:treatment-sec><tp:treatment-sec sec-type="diagnosis" id="SECID0EO4AK"><title>Diagnosis.</title><p>Coloration, structure of head, thorax and pregenital abdomen, and vestiture as in other species of the genus (see redescription of <italic><tp:taxon-name><tp:taxon-name-part taxon-name-part-type="genus" reg="Rhyncholepta">Rhyncholepta</tp:taxon-name-part></tp:taxon-name></italic> above) except the following characters.</p><p><italic>Apex of scutellum</italic> with anteapical black V-shaped stripe usually well developed, wide (Figure <xref ref-type="fig" rid="F4">20</xref>) to narrow (Figs <xref ref-type="fig" rid="F4">21–22</xref>), less frequently reduced to small black spot <!--PageBreak-->on each lateral margin at anterior end of apical V-shaped callosity (Figure <xref ref-type="fig" rid="F4">19</xref>); all color forms can be syntopic (e.g. Costa Rica, Rio Sárdinas, <named-content xmlns:xlink="http://www.w3.org/1999/xlink" content-type="dwc:institutional_code" xlink:type="simple">INBIO</named-content>). Apical callosity V-shaped, robust, branches of V forming ca. one third to one half of width, tip of scutellum with distinct triangular callosity (Figs <xref ref-type="fig" rid="F4">19–22</xref>).</p><p><italic>Male genitalia.</italic> Genital capsule in ventral view more or less constricted lateroapically (Figs <xref ref-type="fig" rid="F6">32</xref>: arrow, 34: arrow, 56: arrow, 58: arrow), posterolateral angles prominent, ca. <!--PageBreak-->rectangular (Figs <xref ref-type="fig" rid="F6">32</xref>, <xref ref-type="fig" rid="F6">34</xref>, <xref ref-type="fig" rid="F10">56</xref>, <xref ref-type="fig" rid="F10">58</xref>); dorsal wall at base of posterolateral angles shallowly to deeply impressed (56: arrow, 58: arrow, 67–68). Ventral rim in ventral view bilobed apically, with shallow V-shaped notch medially (Figs <xref ref-type="fig" rid="F6">32–35</xref>); hypandrial projections not visible in ventral view (Figs <xref ref-type="fig" rid="F6">32–35</xref>). Hypandrium in posterior view with pair of large lobe-like anterior projections, apices appearing acute (Figs <xref ref-type="fig" rid="F8">44</xref>, <xref ref-type="fig" rid="F8">45</xref>: ap, 46, 47: ap) and short-pointed posterior projections directed posterolaterad (Figs <xref ref-type="fig" rid="F8">45</xref>: pp, 47: pp); lateral projections not visible in ventral view but site of their attachment apparent as obtuse angle laterally on anterior projections (Figure <xref ref-type="fig" rid="F8">45</xref>: lbp, 47: lbp). Anterior <!--PageBreak-->hypandrial projections in most exposed (dorso-posterolateral) view smaller than in <italic><tp:taxon-name><tp:taxon-name-part taxon-name-part-type="genus" reg="Rhyncholepta">Rh.</tp:taxon-name-part><tp:taxon-name-part taxon-name-part-type="species" reg="grandicallosa">grandicallosa</tp:taxon-name-part><tp:taxon-name-part taxon-name-part-type="subspecies" reg="grandicallosa">grandicallosa</tp:taxon-name-part></tp:taxon-name></italic>, parabolic, with narrowly rounded apex (Figs <xref ref-type="fig" rid="F13">73</xref>: ap, 74: ap). In dorsal view, apices of anterior hypandrial projections directed anterodorsally, median outline straight (Figs <xref ref-type="fig" rid="F10">56</xref>, <xref ref-type="fig" rid="F10">57</xref>: ap, 58, 59: ap; in <italic><tp:taxon-name><tp:taxon-name-part taxon-name-part-type="genus" reg="Rhyncholepta">Rh.</tp:taxon-name-part><tp:taxon-name-part taxon-name-part-type="species" reg="grandicallosa">g.</tp:taxon-name-part><tp:taxon-name-part taxon-name-part-type="subspecies" reg="grandicallosa">grandicallosa</tp:taxon-name-part></tp:taxon-name></italic> convex); lateral hypandrial projections long (appearing longer than in <italic><tp:taxon-name><tp:taxon-name-part taxon-name-part-type="genus" reg="Rhyncholepta">Rh.</tp:taxon-name-part><tp:taxon-name-part taxon-name-part-type="species" reg="grandicallosa">g.</tp:taxon-name-part><tp:taxon-name-part taxon-name-part-type="subspecies" reg="grandicallosa">grandicallosa</tp:taxon-name-part></tp:taxon-name></italic>), golf-club "handles" nearly parallel, suddenly curved inwards (ca. in right angle) apically (Figs <xref ref-type="fig" rid="F10">57</xref>:<!--PageBreak--> lp, 59: lp, 73: lp, 74: lp). <italic>Phallus</italic> (Figs <xref ref-type="fig" rid="F14">81–83</xref>) conjunctival sclerites (Figure <xref ref-type="fig" rid="F14">82</xref>: cjs) and aedeagus strongly S-shaped as in <italic><tp:taxon-name><tp:taxon-name-part taxon-name-part-type="genus" reg="Rhyncholepta">Rh.</tp:taxon-name-part><tp:taxon-name-part taxon-name-part-type="species" reg="grandicallosa">g.</tp:taxon-name-part><tp:taxon-name-part taxon-name-part-type="subspecies" reg="grandicallosa">grandicallosa</tp:taxon-name-part></tp:taxon-name></italic> (Figure <xref ref-type="fig" rid="F14">79</xref>; <xref ref-type="bibr" rid="B4">Becker and Grazia-Vieira 1971</xref>: fig. 10).</p><!--PageBreak--><p><italic>Female genitalia</italic>. Posterior edges of laterotergites VIII posteriorly as long as or slightly more prominent compared with laterotergites IX (Figure <xref ref-type="fig" rid="F16">91</xref>) (within variation of <italic><tp:taxon-name><tp:taxon-name-part taxon-name-part-type="genus" reg="Rhyncholepta">Rh.</tp:taxon-name-part><tp:taxon-name-part taxon-name-part-type="species" reg="grandicallosa">g.</tp:taxon-name-part><tp:taxon-name-part taxon-name-part-type="subspecies" reg="grandicallosa">grandicallosa</tp:taxon-name-part></tp:taxon-name></italic>).</p><p><italic>Measurements.</italic> Table <xref ref-type="table" rid="T1">1</xref>. Measurements of holotype (in mm): Body length 13.19, body length to segment VII 11.64, head length 2.56, head width 2.41, interocular width 1.11, length of antennomeres: I – 0.84, <abbrev xmlns:xlink="http://www.w3.org/1999/xlink" xlink:title="basipedicellite" id="ABBRID0EKEBK" xlink:type="simple">IIa</abbrev> – 1.43, <abbrev xmlns:xlink="http://www.w3.org/1999/xlink" xlink:title="distipedicellite" id="ABBRID0EOEBK" xlink:type="simple">IIb</abbrev> – 2.73, <abbrev xmlns:xlink="http://www.w3.org/1999/xlink" xlink:title="basiflagellum" id="ABBRID0ESEBK" xlink:type="simple">III</abbrev> – 3.44, <abbrev xmlns:xlink="http://www.w3.org/1999/xlink" xlink:title="distiflagellum" id="ABBRID0EWEBK" xlink:type="simple">IV</abbrev> – 2.73, pronotum length 2.71, pronotum width 7.88, scutellum length 4.65, scutellum width 3.83.</p></tp:treatment-sec><tp:treatment-sec sec-type="variability" id="SECID0E1EBK"><title>Variability.</title><p>Besides the usual variation in coloration and structure within <italic><tp:taxon-name><tp:taxon-name-part taxon-name-part-type="genus" reg="Rhyncholepta">Rhyncholepta</tp:taxon-name-part></tp:taxon-name></italic> species, we observed some variability of <italic><tp:taxon-name><tp:taxon-name-part taxon-name-part-type="genus" reg="Rhyncholepta">Rh.</tp:taxon-name-part><tp:taxon-name-part taxon-name-part-type="species" reg="grandicallosa">g.</tp:taxon-name-part><tp:taxon-name-part taxon-name-part-type="subspecies" reg="centroamericana">centroamericana</tp:taxon-name-part></tp:taxon-name></italic> in the structure of the genital capsule and hypandrium, as illustrated in two males. One is from Panama, Pipeline Road (Figs <xref ref-type="fig" rid="F6">32–33</xref>, <xref ref-type="fig" rid="F8">44–45</xref>, <xref ref-type="fig" rid="F10">56–57</xref>, <xref ref-type="fig" rid="F12">67</xref>, <xref ref-type="fig" rid="F13">73</xref>; namely genital capsule slightly constricted posterolaterally [Figs <xref ref-type="fig" rid="F6">32</xref>, <xref ref-type="fig" rid="F10">56</xref>], anterior hypandrial projection longer, with apex <!--PageBreak-->more prominent, and median margin slightly less concave medially [Figs <xref ref-type="fig" rid="F8">45</xref>: ap, 57: ap, 73: ap]). The second male is from Costa Rica, Rancho Quemado (Figs <xref ref-type="fig" rid="F6">34–35</xref>, <xref ref-type="fig" rid="F8">46–47</xref>, <xref ref-type="fig" rid="F10">58–59</xref>, <xref ref-type="fig" rid="F12">68</xref>, <xref ref-type="fig" rid="F13">74</xref>; namely genital capsule hardly constricted posterolaterally [Figs <xref ref-type="fig" rid="F6">34</xref>, <xref ref-type="fig" rid="F10">58</xref>], anterior hypandrial projection shorter, with apex less prominent, and median margin slightly more concave medially [Figs <xref ref-type="fig" rid="F8">47</xref>: ap, 59: ap, 74: ap]). The posterolateral constric<!--PageBreak-->tion of the genital capsule in the specimen from Panama, Pipeline Road (Figs <xref ref-type="fig" rid="F6">32</xref>, <xref ref-type="fig" rid="F10">56</xref>: arrow) is somewhat intermediate between the typical <italic><tp:taxon-name><tp:taxon-name-part taxon-name-part-type="genus" reg="Rhyncholepta">Rh.</tp:taxon-name-part><tp:taxon-name-part taxon-name-part-type="species" reg="grandicallosa">g.</tp:taxon-name-part><tp:taxon-name-part taxon-name-part-type="subspecies" reg="grandicallosa">grandicallosa</tp:taxon-name-part></tp:taxon-name></italic> (see Figs <xref ref-type="fig" rid="F6">30</xref>, <xref ref-type="fig" rid="F10">54</xref>: arrow) and the population from Costa Rica, Rancho Quemado (Figs <xref ref-type="fig" rid="F6">34</xref>, <xref ref-type="fig" rid="F10">58</xref>: arrow).</p></tp:treatment-sec><tp:treatment-sec sec-type="etymology" id="SECID0EBJBK"><title>Etymology.</title><p>The subspecies name is a Latin adjective <italic>centroamericanus</italic> (-<italic>a</italic>, -<italic>um</italic>) referring to its Central American distribution.</p><!--PageBreak--></tp:treatment-sec><tp:treatment-sec sec-type="Bionomics" id="SECID0EOJBK"><title>Bionomics.</title><p>Most specimens were collected by various types of light traps (UV light, mercury vapor light, metal halide light, black light) in or adjacent to dense forests. According to JE Eger, it has never been collected by hand catching, sweeping, or beating vegetation during the day or night. In Panama, three specimens were collected by "beating of forest vegetation along strips for boat navigation signs" (J Sekerka, pers. comm.) and one in "lower montane forest, [by] individual collecting" (J Hájek, pers. comm.) but without detailed information. Collection dates indicate that <italic><tp:taxon-name><tp:taxon-name-part taxon-name-part-type="genus" reg="Rhyncholepta">Rh.</tp:taxon-name-part><tp:taxon-name-part taxon-name-part-type="species" reg="grandicallosa">g.</tp:taxon-name-part><tp:taxon-name-part taxon-name-part-type="subspecies" reg="centroamericana">centroamericana</tp:taxon-name-part></tp:taxon-name></italic> occurs year round, though most specimens were collected between May and October (Figure <xref ref-type="fig" rid="F17">95</xref>) (<xref ref-type="bibr" rid="B4">Becker and Grazia-Vieira 1971</xref>, <xref ref-type="bibr" rid="B2">Arismendi and Thomas 2003</xref>; present paper).</p><!--PageBreak--></tp:treatment-sec><tp:treatment-sec sec-type="distribution" id="SECID0EQKBK"><title>Distribution</title><p>(Figure <xref ref-type="fig" rid="F18">98</xref>). Mexico: Chiapas (new country record); Belize (new country record); Guatemala (new country record); Honduras (<xref ref-type="bibr" rid="B1">Arismendi 2002</xref>, <xref ref-type="bibr" rid="B2">Arismendi and Thomas 2003</xref>, both as <italic><tp:taxon-name><tp:taxon-name-part taxon-name-part-type="genus" reg="Rhyncholepta">Rh.</tp:taxon-name-part><tp:taxon-name-part taxon-name-part-type="species" reg="grandicallosa">grandicallosa</tp:taxon-name-part></tp:taxon-name></italic>); Costa Rica (<xref ref-type="bibr" rid="B1">Arismendi 2002</xref>, as <italic><tp:taxon-name><tp:taxon-name-part taxon-name-part-type="genus" reg="Rhyncholepta">Rh.</tp:taxon-name-part><tp:taxon-name-part taxon-name-part-type="species" reg="grandicallosa">grandicallosa</tp:taxon-name-part></tp:taxon-name></italic>); Panama (<xref ref-type="bibr" rid="B4">Becker and Grazia-Vieira 1971</xref>, <xref ref-type="bibr" rid="B10">Froeschner 1999</xref>, <xref ref-type="bibr" rid="B1">Arismendi 2002</xref>, <xref ref-type="bibr" rid="B7">Cambra et al. 2018</xref>, all as <italic><tp:taxon-name><tp:taxon-name-part taxon-name-part-type="genus" reg="Rhyncholepta">Rh.</tp:taxon-name-part><tp:taxon-name-part taxon-name-part-type="species" reg="grandicallosa">grandicallosa</tp:taxon-name-part></tp:taxon-name></italic>).</p><p>The subspecific identity of <italic><tp:taxon-name><tp:taxon-name-part taxon-name-part-type="genus" reg="Rhyncholepta">Rh.</tp:taxon-name-part><tp:taxon-name-part taxon-name-part-type="species" reg="grandicallosa">grandicallosa</tp:taxon-name-part></tp:taxon-name></italic> population from Chocó, Colombia requires revision.</p></tp:treatment-sec><tp:treatment-sec><!--Section generated to contain objects referenced in tp:taxon-treatment.--><fig id="F2" position="float" orientation="portrait"><label>Figures 5–8.</label><caption><p>Habitus of <italic><tp:taxon-name><tp:taxon-name-part taxon-name-part-type="genus" reg="Rhyncholepta">Rhyncholepta</tp:taxon-name-part></tp:taxon-name></italic> species. <bold>5</bold><italic><tp:taxon-name><tp:taxon-name-part taxon-name-part-type="genus" reg="Rhyncholepta">Rh.</tp:taxon-name-part><tp:taxon-name-part taxon-name-part-type="species" reg="grandicallosa">grandicallosa</tp:taxon-name-part><tp:taxon-name-part taxon-name-part-type="subspecies" reg="centroamericana">centroamericana</tp:taxon-name-part></tp:taxon-name></italic> subsp. n., paratype, ♂, Panama, Pipeline Road <bold>6</bold><italic><tp:taxon-name><tp:taxon-name-part taxon-name-part-type="genus" reg="Rhyncholepta">Rh.</tp:taxon-name-part><tp:taxon-name-part taxon-name-part-type="species" reg="henryi">henryi</tp:taxon-name-part></tp:taxon-name></italic> sp. n., holotype, ♂, French Guiana, Camp Caimans <bold>7</bold><italic><tp:taxon-name><tp:taxon-name-part taxon-name-part-type="genus" reg="Rhyncholepta">Rh.</tp:taxon-name-part><tp:taxon-name-part taxon-name-part-type="species" reg="meinanderi">meinanderi</tp:taxon-name-part></tp:taxon-name></italic> Becker &amp; Grazia-Vieira, 1971, ♂, Ecuador, Arajuno env. <bold>8</bold><italic><tp:taxon-name><tp:taxon-name-part taxon-name-part-type="genus" reg="Rhyncholepta">Rh.</tp:taxon-name-part><tp:taxon-name-part taxon-name-part-type="species" reg="wheeleri">wheeleri</tp:taxon-name-part></tp:taxon-name></italic> sp. n., holotype, ♂, Guyana. (photographs P. Kment)</p></caption><graphic xmlns:xlink="http://www.w3.org/1999/xlink" xlink:href="zookeys-796-347-g002.jpg" position="float" orientation="portrait" xlink:type="simple" id="oo_243140.jpg"/></fig><fig id="F3" position="float" orientation="portrait"><label>Figures 9–13.</label><caption><p>Morphology of <italic><tp:taxon-name><tp:taxon-name-part taxon-name-part-type="genus" reg="Rhyncholepta">Rhyncholepta</tp:taxon-name-part></tp:taxon-name></italic> species. <bold>9, 11–12</bold><italic><tp:taxon-name><tp:taxon-name-part taxon-name-part-type="genus" reg="Rhyncholepta">Rh.</tp:taxon-name-part><tp:taxon-name-part taxon-name-part-type="species" reg="grandicallosa">grandicallosa</tp:taxon-name-part><tp:taxon-name-part taxon-name-part-type="subspecies" reg="grandicallosa">grandicallosa</tp:taxon-name-part></tp:taxon-name></italic> Bergroth, 1911, ♂, French Guiana, Camp Caimans <bold>10, 13</bold><italic><tp:taxon-name><tp:taxon-name-part taxon-name-part-type="genus" reg="Rhyncholepta">Rh.</tp:taxon-name-part><tp:taxon-name-part taxon-name-part-type="species" reg="grandicallosa">grandicallosa</tp:taxon-name-part><tp:taxon-name-part taxon-name-part-type="subspecies" reg="centroamericana">centroamericana</tp:taxon-name-part></tp:taxon-name></italic> subsp. n., paratype, ♂, Costa Rica, Rancho Quemado. <bold>9</bold> head, dorsal view (magnification 37×) <bold>10</bold> head, ventral view (37×); <bold>11</bold> head, lateral view (50×) <bold>12–13</bold> joint between basipedicellite and distipedicellite (<bold>12</bold> lateral view, 300×; <bold>13</bold> ventral view, 300×). Abbreviations: <bold>bu</bold> buccula, <bold><abbrev xmlns:xlink="http://www.w3.org/1999/xlink" xlink:title="basipedicellite" id="ABBRID0E1IBG" xlink:type="simple">IIa</abbrev></bold> basipedicellite, <bold><abbrev xmlns:xlink="http://www.w3.org/1999/xlink" xlink:title="distipedicellite" id="ABBRID0E6IBG" xlink:type="simple">IIb</abbrev></bold> distipedicellite. Scale bars: 0.5 mm (<bold>9–11</bold>); 50 μm (<bold>12–13</bold>). (micrographs P. Kment)</p></caption><graphic xmlns:xlink="http://www.w3.org/1999/xlink" xlink:href="zookeys-796-347-g003.jpg" position="float" orientation="portrait" xlink:type="simple" id="oo_243141.jpg"/></fig><fig id="F4" position="float" orientation="portrait"><label>Figures 14–25.</label><caption><p>Apex of scutellum of <italic><tp:taxon-name><tp:taxon-name-part taxon-name-part-type="genus" reg="Rhyncholepta">Rhyncholepta</tp:taxon-name-part></tp:taxon-name></italic> species. <bold>14–18</bold><italic><tp:taxon-name><tp:taxon-name-part taxon-name-part-type="genus" reg="Rhyncholepta">Rh.</tp:taxon-name-part><tp:taxon-name-part taxon-name-part-type="species" reg="grandicallosa">grandicallosa</tp:taxon-name-part><tp:taxon-name-part taxon-name-part-type="subspecies" reg="grandicallosa">grandicallosa</tp:taxon-name-part></tp:taxon-name></italic> Bergroth, 1911: 14 – ♀, lectotype, French Guiana <bold>15</bold> ♂, candidate neotype, French Guiana, Camp Caimans <bold>16</bold> ♂, French Guiana, Camp Voltaire <bold>17–18</bold> French Guiana, Camp Caimans (<bold>17</bold> ♀, <bold>18</bold> ♂). <bold>19–22</bold><italic><tp:taxon-name><tp:taxon-name-part taxon-name-part-type="genus" reg="Rhyncholepta">Rh.</tp:taxon-name-part><tp:taxon-name-part taxon-name-part-type="species" reg="grandicallosa">grandicallosa</tp:taxon-name-part><tp:taxon-name-part taxon-name-part-type="subspecies" reg="centroamericana">centroamericana</tp:taxon-name-part></tp:taxon-name></italic> subsp. n.: <bold>19</bold> ♀, Panama, Barra del Colorado <bold>20</bold> ♀, Costa Rica, Rancho Quemado <bold>21</bold> ♂, Panama, Pipeline Road <bold>22</bold> Guatemala, Firmeza. <bold>23</bold><italic><tp:taxon-name><tp:taxon-name-part taxon-name-part-type="genus" reg="Rhyncholepta">Rh.</tp:taxon-name-part><tp:taxon-name-part taxon-name-part-type="species" reg="henryi">henryi</tp:taxon-name-part></tp:taxon-name></italic> sp. n., holotype, ♂, French Guiana, Camp Caimans. <bold>24</bold><italic><tp:taxon-name><tp:taxon-name-part taxon-name-part-type="genus" reg="Rhyncholepta">Rh.</tp:taxon-name-part><tp:taxon-name-part taxon-name-part-type="species" reg="meinanderi">meinanderi</tp:taxon-name-part></tp:taxon-name></italic> Becker &amp; Grazia-Vieira, 1971, ♂, Ecuador, Arajuno env. <bold>25</bold><italic><tp:taxon-name><tp:taxon-name-part taxon-name-part-type="genus" reg="Rhyncholepta">Rh.</tp:taxon-name-part><tp:taxon-name-part taxon-name-part-type="species" reg="wheeleri">wheeleri</tp:taxon-name-part></tp:taxon-name></italic> sp. n., holotype, ♂, Guyana. (photographs <bold>14</bold> A. Albrecht; <bold>15– 21, 23–25</bold> P. Kment; <bold>22</bold> J.E. Eger)</p></caption><graphic xmlns:xlink="http://www.w3.org/1999/xlink" xlink:href="zookeys-796-347-g004.jpg" position="float" orientation="portrait" xlink:type="simple" id="oo_243143.jpg"/></fig><fig id="F5" position="float" orientation="portrait"><label>Figures 26–29.</label><caption><p>Morphology of <italic><tp:taxon-name><tp:taxon-name-part taxon-name-part-type="genus" reg="Rhyncholepta">Rhyncholepta</tp:taxon-name-part></tp:taxon-name></italic> species. <bold>26–28</bold><italic><tp:taxon-name><tp:taxon-name-part taxon-name-part-type="genus" reg="Rhyncholepta">Rh.</tp:taxon-name-part><tp:taxon-name-part taxon-name-part-type="species" reg="grandicallosa">grandicallosa</tp:taxon-name-part><tp:taxon-name-part taxon-name-part-type="subspecies" reg="centroamericana">centroamericana</tp:taxon-name-part></tp:taxon-name></italic> subsp. n.: ♂, Costa Rica, Rancho Quemado: <bold>26</bold> external scent efferent system of metathoracic scent gland (magnification 55×) <bold>27</bold> peritreme and ostiole (200×) <bold>28</bold> protarsus, ventral view (70×) <bold>29</bold><italic><tp:taxon-name><tp:taxon-name-part taxon-name-part-type="genus" reg="Rhyncholepta">Rh.</tp:taxon-name-part><tp:taxon-name-part taxon-name-part-type="species" reg="grandicallosa">grandicallosa</tp:taxon-name-part><tp:taxon-name-part taxon-name-part-type="subspecies" reg="grandicallosa">grandicallosa</tp:taxon-name-part></tp:taxon-name></italic> Bergroth, 1911, ♂, French Guiana, Camp Caimans, metatarsus, lateral view (70×). Scale bars: 0.5 mm (<bold>26, 28–29</bold>); 100 μm (<bold>27</bold>). (micrographs: P. Kment)</p></caption><graphic xmlns:xlink="http://www.w3.org/1999/xlink" xlink:href="zookeys-796-347-g005.jpg" position="float" orientation="portrait" xlink:type="simple" id="oo_243144.jpg"/></fig><fig id="F6" position="float" orientation="portrait"><label>Figures 30–35.</label><caption><p>Genital capsule (<bold>30, 32, 34</bold> magnification 32×) and detail of hypandrium (<bold>31, 33, 35</bold> 80×) in ventral view. <bold>30–31</bold><italic><tp:taxon-name><tp:taxon-name-part taxon-name-part-type="genus" reg="Rhyncholepta">Rh.</tp:taxon-name-part><tp:taxon-name-part taxon-name-part-type="species" reg="grandicallosa">grandicallosa</tp:taxon-name-part><tp:taxon-name-part taxon-name-part-type="subspecies" reg="grandicallosa">grandicallosa</tp:taxon-name-part></tp:taxon-name></italic> Bergroth, 1911, French Guiana, Camp Caimans <bold>32–35</bold><italic><tp:taxon-name><tp:taxon-name-part taxon-name-part-type="genus" reg="Rhyncholepta">Rh.</tp:taxon-name-part><tp:taxon-name-part taxon-name-part-type="species" reg="grandicallosa">grandicallosa</tp:taxon-name-part><tp:taxon-name-part taxon-name-part-type="subspecies" reg="centroamericana">centroamericana</tp:taxon-name-part></tp:taxon-name></italic> subsp. n.: <bold>32–33</bold> Panama, Pipeline Road <bold>34–35</bold> Costa Rica, Rancho Quemado. Scale bars: 1 mm (<bold>30, 32, 34</bold>); 0.5 mm (<bold>31, 33, 35</bold>). (micrographs: P. Kment)</p></caption><graphic xmlns:xlink="http://www.w3.org/1999/xlink" xlink:href="zookeys-796-347-g006.jpg" position="float" orientation="portrait" xlink:type="simple" id="oo_243145.jpg"/></fig><fig id="F8" position="float" orientation="portrait"><label>Figures 42–47.</label><caption><p>Genital capsule (<bold>42, 44, 46</bold> magnification 45×) and detail of hypandrium (<bold>43, 45</bold> 80×, <bold>47</bold> 90×) in posterior (caudal) view. <bold>42–43</bold><italic><tp:taxon-name><tp:taxon-name-part taxon-name-part-type="genus" reg="Rhyncholepta">Rh.</tp:taxon-name-part><tp:taxon-name-part taxon-name-part-type="species" reg="grandicallosa">grandicallosa</tp:taxon-name-part><tp:taxon-name-part taxon-name-part-type="subspecies" reg="grandicallosa">grandicallosa</tp:taxon-name-part></tp:taxon-name></italic> Bergroth, 1911, French Guiana, Camp Caimans <bold>44–47</bold><italic><tp:taxon-name><tp:taxon-name-part taxon-name-part-type="genus" reg="Rhyncholepta">Rh.</tp:taxon-name-part><tp:taxon-name-part taxon-name-part-type="species" reg="grandicallosa">grandicallosa</tp:taxon-name-part><tp:taxon-name-part taxon-name-part-type="subspecies" reg="centroamericana">centroamericana</tp:taxon-name-part></tp:taxon-name></italic> subsp. n.: <bold>44–45</bold> Panama, Pipeline Road; <bold>46–47</bold> Costa Rica, Rancho Quemado. Abbreviations: <bold>ap</bold> anterior hypandrial projection, <bold>lpb</bold> base of lateral hypandrial projection, <bold>pp</bold> posterior hypandrial projection. Scale bars: 1 mm (<bold>42, 44, 46</bold>); 0.5 mm (<bold>43, 45, 47</bold>). (micrographs: P. Kment)</p></caption><graphic xmlns:xlink="http://www.w3.org/1999/xlink" xlink:href="zookeys-796-347-g008.jpg" position="float" orientation="portrait" xlink:type="simple" id="oo_243147.jpg"/></fig><fig id="F10" position="float" orientation="portrait"><label>Figures 54–59.</label><caption><p>Genital capsule (<bold>54, 56, 58</bold> magnification 32×) and detail of hypandrium (<bold>55, 57, 59</bold> 80×) in dorsal view. <bold>54–55</bold><italic><tp:taxon-name><tp:taxon-name-part taxon-name-part-type="genus" reg="Rhyncholepta">Rh.</tp:taxon-name-part><tp:taxon-name-part taxon-name-part-type="species" reg="grandicallosa">grandicallosa</tp:taxon-name-part><tp:taxon-name-part taxon-name-part-type="subspecies" reg="grandicallosa">grandicallosa</tp:taxon-name-part></tp:taxon-name></italic> Bergroth, 1911, French Guiana, Camp Caimans <bold>56–59</bold><italic><tp:taxon-name><tp:taxon-name-part taxon-name-part-type="genus" reg="Rhyncholepta">Rh.</tp:taxon-name-part><tp:taxon-name-part taxon-name-part-type="species" reg="grandicallosa">grandicallosa</tp:taxon-name-part><tp:taxon-name-part taxon-name-part-type="subspecies" reg="centroamericana">centroamericana</tp:taxon-name-part></tp:taxon-name></italic> subsp. n.: <bold>56–57</bold> Panama, Pipeline Road <bold>58–59</bold> Costa Rica, Rancho Quemado. Abbreviations: <bold>ap</bold> anterior hypandrial projection, <bold>lp</bold> lateral hypandrial projection. Scale bars: 1 mm (<bold>54, 56, 58</bold>); 0.5 mm (<bold>55, 57, 59</bold>). (micrographs: P. Kment)</p></caption><graphic xmlns:xlink="http://www.w3.org/1999/xlink" xlink:href="zookeys-796-347-g010.jpg" position="float" orientation="portrait" xlink:type="simple" id="oo_243149.jpg"/></fig><fig id="F12" position="float" orientation="portrait"><label>Figures 66–71.</label><caption><p>Genital capsule and hypandrium in lateral view (magnification 35×). <bold>66</bold><italic><tp:taxon-name><tp:taxon-name-part taxon-name-part-type="genus" reg="Rhyncholepta">Rh.</tp:taxon-name-part><tp:taxon-name-part taxon-name-part-type="species" reg="grandicallosa">grandicallosa</tp:taxon-name-part><tp:taxon-name-part taxon-name-part-type="subspecies" reg="grandicallosa">grandicallosa</tp:taxon-name-part></tp:taxon-name></italic> Bergroth, 1911, French Guiana, Camp Caimans <bold>67–68</bold><italic><tp:taxon-name><tp:taxon-name-part taxon-name-part-type="genus" reg="Rhyncholepta">Rh.</tp:taxon-name-part><tp:taxon-name-part taxon-name-part-type="species" reg="grandicallosa">grandicallosa</tp:taxon-name-part><tp:taxon-name-part taxon-name-part-type="subspecies" reg="centroamericana">centroamericana</tp:taxon-name-part></tp:taxon-name></italic> subsp. n.: <bold>67</bold> Panama, Pipeline Road <bold>68</bold> Costa Rica, Rancho Quemado <bold>69</bold><italic><tp:taxon-name><tp:taxon-name-part taxon-name-part-type="genus" reg="Rhyncholepta">Rh.</tp:taxon-name-part><tp:taxon-name-part taxon-name-part-type="species" reg="henryi">henryi</tp:taxon-name-part></tp:taxon-name></italic> sp. n., holotype, French Guiana, Camp Caimans <bold>70</bold><italic><tp:taxon-name><tp:taxon-name-part taxon-name-part-type="genus" reg="Rhyncholepta">Rh.</tp:taxon-name-part><tp:taxon-name-part taxon-name-part-type="species" reg="meinanderi">meinanderi</tp:taxon-name-part></tp:taxon-name></italic> Becker &amp; Grazia-Vieira, 1971, Ecuador, Yasui NP <bold>71</bold><italic><tp:taxon-name><tp:taxon-name-part taxon-name-part-type="genus" reg="Rhyncholepta">Rh.</tp:taxon-name-part><tp:taxon-name-part taxon-name-part-type="species" reg="wheeleri">wheeleri</tp:taxon-name-part></tp:taxon-name></italic> sp. n., holotype, Guyana. Scale bars: 1 mm. (micrographs P. Kment)</p></caption><graphic xmlns:xlink="http://www.w3.org/1999/xlink" xlink:href="zookeys-796-347-g012.jpg" position="float" orientation="portrait" xlink:type="simple" id="oo_243151.jpg"/></fig><fig id="F13" position="float" orientation="portrait"><label>Figures 72–77.</label><caption><p>Hypandrial processes in dorso-posterolateral (most exposed) view (magnification 110×). <bold>72</bold><italic><tp:taxon-name><tp:taxon-name-part taxon-name-part-type="genus" reg="Rhyncholepta">Rh.</tp:taxon-name-part><tp:taxon-name-part taxon-name-part-type="species" reg="grandicallosa">grandicallosa</tp:taxon-name-part><tp:taxon-name-part taxon-name-part-type="subspecies" reg="grandicallosa">grandicallosa</tp:taxon-name-part></tp:taxon-name></italic> Bergroth, 1911, French Guiana, Camp Caimans <bold>73–74</bold><italic><tp:taxon-name><tp:taxon-name-part taxon-name-part-type="genus" reg="Rhyncholepta">Rh.</tp:taxon-name-part><tp:taxon-name-part taxon-name-part-type="species" reg="grandicallosa">grandicallosa</tp:taxon-name-part><tp:taxon-name-part taxon-name-part-type="subspecies" reg="centroamericana">centroamericana</tp:taxon-name-part></tp:taxon-name></italic> subsp. n.: <bold>73</bold> Panama, Pipeline Road <bold>74</bold> Costa Rica, Rancho Quemado <bold>75</bold><italic><tp:taxon-name><tp:taxon-name-part taxon-name-part-type="genus" reg="Rhyncholepta">Rh.</tp:taxon-name-part><tp:taxon-name-part taxon-name-part-type="species" reg="henryi">henryi</tp:taxon-name-part></tp:taxon-name></italic> sp. n., holotype, French Guiana, Camp Caimans <bold>76</bold><italic><tp:taxon-name><tp:taxon-name-part taxon-name-part-type="genus" reg="Rhyncholepta">Rh.</tp:taxon-name-part><tp:taxon-name-part taxon-name-part-type="species" reg="meinanderi">meinanderi</tp:taxon-name-part></tp:taxon-name></italic> Becker &amp; Grazia-Vieira, 1971, Ecuador, Yasui NP <bold>77</bold><italic><tp:taxon-name><tp:taxon-name-part taxon-name-part-type="genus" reg="Rhyncholepta">Rh.</tp:taxon-name-part><tp:taxon-name-part taxon-name-part-type="species" reg="wheeleri">wheeleri</tp:taxon-name-part></tp:taxon-name></italic> sp. n., holotype, Guyana. Abbreviations: <bold>a</bold> angle between posterior and lateral hypandrial projection, <bold>ap</bold> anterior hypandrial projection, <bold>lp</bold> lateral hypandrial projection, <bold>pp</bold> posterior hypandrial projection. Scale bars: 0.2 mm. (micrographs: P. Kment)</p></caption><graphic xmlns:xlink="http://www.w3.org/1999/xlink" xlink:href="zookeys-796-347-g013.jpg" position="float" orientation="portrait" xlink:type="simple" id="oo_243152.jpg"/></fig><fig id="F14" position="float" orientation="portrait"><label>Figures 78–83.</label><caption><p>Phallus in dorsal (<bold>78, 81</bold>), lateral (<bold>79, 82</bold>) and ventral (<bold>80, 83</bold>) view. <bold>78–80</bold><italic><tp:taxon-name><tp:taxon-name-part taxon-name-part-type="genus" reg="Rhyncholepta">Rh.</tp:taxon-name-part><tp:taxon-name-part taxon-name-part-type="species" reg="grandicallosa">grandicallosa</tp:taxon-name-part><tp:taxon-name-part taxon-name-part-type="subspecies" reg="grandicallosa">grandicallosa</tp:taxon-name-part></tp:taxon-name></italic> Bergroth, 1911, French Guiana, Amazone Nature Lodge; <bold>81–83</bold><italic><tp:taxon-name><tp:taxon-name-part taxon-name-part-type="genus" reg="Rhyncholepta">Rh.</tp:taxon-name-part><tp:taxon-name-part taxon-name-part-type="species" reg="grandicallosa">grandicallosa</tp:taxon-name-part><tp:taxon-name-part taxon-name-part-type="subspecies" reg="centroamericana">centroamericana</tp:taxon-name-part></tp:taxon-name></italic> subsp. n., Panama, Punta Eseoses. Not to scale. Abbreviations: <bold>ae</bold> aedeagus (= vesica), <bold>cjs</bold> conjunctiva sclerites. (photographs: J.E. Eger)</p></caption><graphic xmlns:xlink="http://www.w3.org/1999/xlink" xlink:href="zookeys-796-347-g014.jpg" position="float" orientation="portrait" xlink:type="simple" id="oo_243153.jpg"/></fig><fig id="F16" position="float" orientation="portrait"><label>Figures 90–93.</label><caption><p>Female external genitalia in ventro-posterior view. <bold>90</bold><italic><tp:taxon-name><tp:taxon-name-part taxon-name-part-type="genus" reg="Rhyncholepta">Rh.</tp:taxon-name-part><tp:taxon-name-part taxon-name-part-type="species" reg="grandicallosa">grandicallosa</tp:taxon-name-part><tp:taxon-name-part taxon-name-part-type="subspecies" reg="grandicallosa">grandicallosa</tp:taxon-name-part></tp:taxon-name></italic> Bergroth, 1911 <bold>91</bold><italic><tp:taxon-name><tp:taxon-name-part taxon-name-part-type="genus" reg="Rhyncholepta">Rh.</tp:taxon-name-part><tp:taxon-name-part taxon-name-part-type="species" reg="grandicallosa">grandicallosa</tp:taxon-name-part><tp:taxon-name-part taxon-name-part-type="subspecies" reg="centroamericana">centroamericana</tp:taxon-name-part></tp:taxon-name></italic> subsp. n. <bold>92</bold><italic><tp:taxon-name><tp:taxon-name-part taxon-name-part-type="genus" reg="Rhyncholepta">Rh.</tp:taxon-name-part><tp:taxon-name-part taxon-name-part-type="species" reg="henryi">henryi</tp:taxon-name-part></tp:taxon-name></italic> sp. n. <bold>93</bold><italic><tp:taxon-name><tp:taxon-name-part taxon-name-part-type="genus" reg="Rhyncholepta">Rh.</tp:taxon-name-part><tp:taxon-name-part taxon-name-part-type="species" reg="meinanderi">meinanderi</tp:taxon-name-part></tp:taxon-name></italic> Becker &amp; Grazia-Vieira, 1971. Not to scale. Abbreviations: <bold>lt8–9</bold> laterotergites VIII and IX, <bold>vf8–9</bold> valvifers VIII and IX, <bold>x</bold> segment X. (photographs: J.E. Eger)</p></caption><graphic xmlns:xlink="http://www.w3.org/1999/xlink" xlink:href="zookeys-796-347-g016.jpg" position="float" orientation="portrait" xlink:type="simple" id="oo_243155.jpg"/></fig><fig id="F17" position="float" orientation="portrait"><label>Figures 94–97.</label><caption><p>Annual distribution of collected <italic><tp:taxon-name><tp:taxon-name-part taxon-name-part-type="genus" reg="Rhyncholepta">Rhyncholepta</tp:taxon-name-part></tp:taxon-name></italic> specimens. <bold>94</bold><italic><tp:taxon-name><tp:taxon-name-part taxon-name-part-type="genus" reg="Rhyncholepta">Rh.</tp:taxon-name-part><tp:taxon-name-part taxon-name-part-type="species" reg="grandicallosa">grandicallosa</tp:taxon-name-part><tp:taxon-name-part taxon-name-part-type="subspecies" reg="grandicallosa">grandicallosa</tp:taxon-name-part></tp:taxon-name></italic> Bergroth, 1911 (899 specimens with dates analysed) <bold>95</bold><italic><tp:taxon-name><tp:taxon-name-part taxon-name-part-type="genus" reg="Rhyncholepta">Rh.</tp:taxon-name-part><tp:taxon-name-part taxon-name-part-type="species" reg="grandicallosa">grandicallosa</tp:taxon-name-part><tp:taxon-name-part taxon-name-part-type="subspecies" reg="centroamericana">centroamericana</tp:taxon-name-part></tp:taxon-name></italic> subsp. n. (121 specimens) <bold>96</bold><italic><tp:taxon-name><tp:taxon-name-part taxon-name-part-type="genus" reg="Rhyncholepta">Rh.</tp:taxon-name-part><tp:taxon-name-part taxon-name-part-type="species" reg="henryi">henryi</tp:taxon-name-part></tp:taxon-name></italic> sp. n. (43 specimens) <bold>97</bold><italic><tp:taxon-name><tp:taxon-name-part taxon-name-part-type="genus" reg="Rhyncholepta">Rh.</tp:taxon-name-part><tp:taxon-name-part taxon-name-part-type="species" reg="meinanderi">meinanderi</tp:taxon-name-part></tp:taxon-name></italic> Becker &amp; Grazia-Vieira, 1971 (22 specimens).</p></caption><graphic xmlns:xlink="http://www.w3.org/1999/xlink" xlink:href="zookeys-796-347-g017.jpg" position="float" orientation="portrait" xlink:type="simple" id="oo_243156.jpg"/></fig><fig id="F7" position="float" orientation="portrait"><label>Figures 36–41.</label><caption><p>Genital capsule (<bold>36, 38, 40</bold> magnification 32×) and detail of hypandrium (<bold>37, 39, 41</bold> 80×) in ventral view. <bold>36–37</bold><italic><tp:taxon-name><tp:taxon-name-part taxon-name-part-type="genus" reg="Rhyncholepta">Rh.</tp:taxon-name-part><tp:taxon-name-part taxon-name-part-type="species" reg="henryi">henryi</tp:taxon-name-part></tp:taxon-name></italic> sp. n., holotype, French Guiana, Camp Caimans <bold>38–39</bold><italic><tp:taxon-name><tp:taxon-name-part taxon-name-part-type="genus" reg="Rhyncholepta">Rh.</tp:taxon-name-part><tp:taxon-name-part taxon-name-part-type="species" reg="meinanderi">meinanderi</tp:taxon-name-part></tp:taxon-name></italic> Becker &amp; Grazia-Vieira, 1971, Ecuador, Yasui NP <bold>40–41</bold><italic><tp:taxon-name><tp:taxon-name-part taxon-name-part-type="genus" reg="Rhyncholepta">Rh.</tp:taxon-name-part><tp:taxon-name-part taxon-name-part-type="species" reg="wheeleri">wheeleri</tp:taxon-name-part></tp:taxon-name></italic> sp. n., holotype, Guyana. Scale bars: 1 mm (<bold>36, 38, 40</bold>); 0.5 mm (<bold>37, 39, 41</bold>). (micrographs P. Kment)</p></caption><graphic xmlns:xlink="http://www.w3.org/1999/xlink" xlink:href="zookeys-796-347-g007.jpg" position="float" orientation="portrait" xlink:type="simple" id="oo_243146.jpg"/></fig><table-wrap id="T1" position="float" orientation="portrait"><label>Table 1.</label><caption><p>Measurements of <italic><tp:taxon-name><tp:taxon-name-part taxon-name-part-type="genus" reg="Rhyncholepta">Rhyncholepta</tp:taxon-name-part></tp:taxon-name></italic> species-group taxa.</p></caption><table id="TID0ERTAI" rules="all"><tbody><tr><th rowspan="2" colspan="1">Measurement (mm): median, minimum–maximum, n of specimens</th><th rowspan="1" colspan="2">
                    <italic><tp:taxon-name>
                        <tp:taxon-name-part taxon-name-part-type="genus" reg="Rhyncholepta">Rhyncholepta</tp:taxon-name-part>
                        <tp:taxon-name-part taxon-name-part-type="species" reg="grandicallosa">grandicallosa</tp:taxon-name-part>
                        <tp:taxon-name-part taxon-name-part-type="subspecies" reg="grandicallosa">grandicallosa</tp:taxon-name-part>
                      </tp:taxon-name></italic>
                  </th><th rowspan="1" colspan="2">
                    <italic><tp:taxon-name>
                        <tp:taxon-name-part taxon-name-part-type="genus" reg="Rhyncholepta">Rhyncholepta</tp:taxon-name-part>
                        <tp:taxon-name-part taxon-name-part-type="species" reg="grandicallosa">grandicallosa</tp:taxon-name-part>
                        <tp:taxon-name-part taxon-name-part-type="subspecies" reg="centroamericana">centroamericana</tp:taxon-name-part>
                      </tp:taxon-name></italic>
                  </th><th rowspan="1" colspan="2">
                    <italic><tp:taxon-name>
                        <tp:taxon-name-part taxon-name-part-type="genus" reg="Rhyncholepta">Rhyncholepta</tp:taxon-name-part>
                        <tp:taxon-name-part taxon-name-part-type="species" reg="henryi">henryi</tp:taxon-name-part>
                      </tp:taxon-name></italic>
                  </th><th rowspan="1" colspan="2">
                    <italic><tp:taxon-name>
                        <tp:taxon-name-part taxon-name-part-type="genus" reg="Rhyncholepta">Rhyncholepta</tp:taxon-name-part>
                        <tp:taxon-name-part taxon-name-part-type="species" reg="meinanderi">meinanderi</tp:taxon-name-part>
                      </tp:taxon-name></italic>
                  </th><th rowspan="1" colspan="1">
                    <italic><tp:taxon-name>
                        <tp:taxon-name-part taxon-name-part-type="genus" reg="Rhyncholepta">Rhyncholepta</tp:taxon-name-part>
                        <tp:taxon-name-part taxon-name-part-type="species" reg="wheeleri">wheeleri</tp:taxon-name-part>
                      </tp:taxon-name></italic>
                  </th></tr><tr><th rowspan="1" colspan="1">male</th><th rowspan="1" colspan="1">female</th><th rowspan="1" colspan="1">male</th><th rowspan="1" colspan="1">female</th><th rowspan="1" colspan="1">male</th><th rowspan="1" colspan="1">female</th><th rowspan="1" colspan="1">male</th><th rowspan="1" colspan="1">female</th><th rowspan="1" colspan="1">male</th></tr><tr><td rowspan="3" colspan="1">Total body length</td><td rowspan="1" colspan="1">12.79</td><td rowspan="1" colspan="1">11.95</td><td rowspan="1" colspan="1">12.66</td><td rowspan="1" colspan="1">12.67</td><td rowspan="1" colspan="1">12.18</td><td rowspan="1" colspan="1">12.20</td><td rowspan="1" colspan="1">12.55</td><td rowspan="1" colspan="1">12.50</td><td rowspan="1" colspan="1">13.17</td></tr><tr><td rowspan="1" colspan="1">
                    <bold>11.75–13.30</bold>
                  </td><td rowspan="1" colspan="1">
                    <bold>11.25–12.53</bold>
                  </td><td rowspan="1" colspan="1">
                    <bold>11.22–13.44</bold>
                  </td><td rowspan="1" colspan="1">
                    <bold>11.29–14.00</bold>
                  </td><td rowspan="1" colspan="1">
                    <bold>11.44–12.88</bold>
                  </td><td rowspan="1" colspan="1">
                    <bold>11.70–12.80</bold>
                  </td><td rowspan="1" colspan="1">
                    <bold>12.50–13.90</bold>
                  </td><td rowspan="1" colspan="1">
                    <bold>12.20–13.74</bold>
                  </td><td rowspan="1" colspan="1"/></tr><tr><td rowspan="1" colspan="1">n = 9</td><td rowspan="1" colspan="1">n = 10</td><td rowspan="1" colspan="1">n = 10</td><td rowspan="1" colspan="1">n = 10</td><td rowspan="1" colspan="1">n = 9</td><td rowspan="1" colspan="1">n = 10</td><td rowspan="1" colspan="1">n = 5</td><td rowspan="1" colspan="1">n = 6</td><td rowspan="1" colspan="1">n = 1</td></tr><tr><td rowspan="3" colspan="1">Body length to segment VII</td><td rowspan="1" colspan="1">11.31</td><td rowspan="1" colspan="1">11.19</td><td rowspan="1" colspan="1">10.92</td><td rowspan="1" colspan="1">11.90</td><td rowspan="1" colspan="1">10.78</td><td rowspan="1" colspan="1">11.23</td><td rowspan="1" colspan="1">11.20</td><td rowspan="1" colspan="1">11.25</td><td rowspan="1" colspan="1">–</td></tr><tr><td rowspan="1" colspan="1">
                    <bold>10.50–12.30</bold>
                  </td><td rowspan="1" colspan="1">
                    <bold>10.25–11.70</bold>
                  </td><td rowspan="1" colspan="1">
                    <bold>10.01–11.68</bold>
                  </td><td rowspan="1" colspan="1">
                    <bold>10.61–12.80</bold>
                  </td><td rowspan="1" colspan="1">
                    <bold>10.00–11.24</bold>
                  </td><td rowspan="1" colspan="1">
                    <bold>10.90–11.45</bold>
                  </td><td rowspan="1" colspan="1">
                    <bold>10.70–11.90</bold>
                  </td><td rowspan="1" colspan="1">
                    <bold>10.70–11.40</bold>
                  </td><td rowspan="1" colspan="1"/></tr><tr><td rowspan="1" colspan="1">n = 10</td><td rowspan="1" colspan="1">n = 10</td><td rowspan="1" colspan="1">n = 10</td><td rowspan="1" colspan="1">n = 10</td><td rowspan="1" colspan="1">n = 10</td><td rowspan="1" colspan="1">n = 10</td><td rowspan="1" colspan="1">n = 7</td><td rowspan="1" colspan="1">n = 8</td><td rowspan="1" colspan="1">n = 1</td></tr><tr><td rowspan="3" colspan="1">Head length</td><td rowspan="1" colspan="1">2.41</td><td rowspan="1" colspan="1">2.45</td><td rowspan="1" colspan="1">2.46</td><td rowspan="1" colspan="1">2.55</td><td rowspan="1" colspan="1">2.50</td><td rowspan="1" colspan="1">2.50</td><td rowspan="1" colspan="1">2.48</td><td rowspan="1" colspan="1">2.51</td><td rowspan="1" colspan="1">2.65</td></tr><tr><td rowspan="1" colspan="1">
                    <bold>2.22–2.50</bold>
                  </td><td rowspan="1" colspan="1">
                    <bold>2.30–2.60</bold>
                  </td><td rowspan="1" colspan="1">
                    <bold>2.24–2.70</bold>
                  </td><td rowspan="1" colspan="1">
                    <bold>2.27–2.76</bold>
                  </td><td rowspan="1" colspan="1">
                    <bold>2.34–2.65</bold>
                  </td><td rowspan="1" colspan="1">
                    <bold>2.35–2.64</bold>
                  </td><td rowspan="1" colspan="1">
                    <bold>2.20–2.55</bold>
                  </td><td rowspan="1" colspan="1">
                    <bold>2.35–2.76</bold>
                  </td><td rowspan="1" colspan="1"/></tr><tr><td rowspan="1" colspan="1">n = 10</td><td rowspan="1" colspan="1">n = 10</td><td rowspan="1" colspan="1">n = 10</td><td rowspan="1" colspan="1">n = 10</td><td rowspan="1" colspan="1">n = 10</td><td rowspan="1" colspan="1">n = 10</td><td rowspan="1" colspan="1">n = 7</td><td rowspan="1" colspan="1">n = 10</td><td rowspan="1" colspan="1">n = 1</td></tr><tr><td rowspan="3" colspan="1">Head width</td><td rowspan="1" colspan="1">2.31</td><td rowspan="1" colspan="1">2.30</td><td rowspan="1" colspan="1">2.34</td><td rowspan="1" colspan="1">2.40</td><td rowspan="1" colspan="1">2.35</td><td rowspan="1" colspan="1">2.38</td><td rowspan="1" colspan="1">2.30</td><td rowspan="1" colspan="1">2.34</td><td rowspan="1" colspan="1">2.40</td></tr><tr><td rowspan="1" colspan="1">
                    <bold>2.21–2.37</bold>
                  </td><td rowspan="1" colspan="1">
                    <bold>2.25–2.40</bold>
                  </td><td rowspan="1" colspan="1">
                    <bold>2.12–2.42</bold>
                  </td><td rowspan="1" colspan="1">
                    <bold>2.21–2.53</bold>
                  </td><td rowspan="1" colspan="1">
                    <bold>2.27–2.49</bold>
                  </td><td rowspan="1" colspan="1">
                    <bold>2.30–2.45</bold>
                  </td><td rowspan="1" colspan="1">
                    <bold>2.25–2.45</bold>
                  </td><td rowspan="1" colspan="1">
                    <bold>2.25–2.42</bold>
                  </td><td rowspan="1" colspan="1"/></tr><tr><td rowspan="1" colspan="1">n = 10</td><td rowspan="1" colspan="1">n = 10</td><td rowspan="1" colspan="1">n = 10</td><td rowspan="1" colspan="1">n = 10</td><td rowspan="1" colspan="1">n = 10</td><td rowspan="1" colspan="1">n = 10</td><td rowspan="1" colspan="1">n = 7</td><td rowspan="1" colspan="1">n = 10</td><td rowspan="1" colspan="1">n = 1</td></tr><tr><td rowspan="3" colspan="1">Interocular width</td><td rowspan="1" colspan="1">1.05</td><td rowspan="1" colspan="1">1.05</td><td rowspan="1" colspan="1">1.08</td><td rowspan="1" colspan="1">1.16</td><td rowspan="1" colspan="1">1.12</td><td rowspan="1" colspan="1">1.05</td><td rowspan="1" colspan="1">1.10</td><td rowspan="1" colspan="1">1.10</td><td rowspan="1" colspan="1">1.18</td></tr><tr><td rowspan="1" colspan="1">
                    <bold>0.95–1.16</bold>
                  </td><td rowspan="1" colspan="1">
                    <bold>1.00–1.15</bold>
                  </td><td rowspan="1" colspan="1">
                    <bold>1.04–1.15</bold>
                  </td><td rowspan="1" colspan="1">
                    <bold>1.03–1.21</bold>
                  </td><td rowspan="1" colspan="1">
                    <bold>1.01–1.19</bold>
                  </td><td rowspan="1" colspan="1">
                    <bold>1.00–1.21</bold>
                  </td><td rowspan="1" colspan="1">
                    <bold>1.00–1.14</bold>
                  </td><td rowspan="1" colspan="1">
                    <bold>1.00–1.17</bold>
                  </td><td rowspan="1" colspan="1"/></tr><tr><td rowspan="1" colspan="1">n = 10</td><td rowspan="1" colspan="1">n = 10</td><td rowspan="1" colspan="1">n = 10</td><td rowspan="1" colspan="1">n = 10</td><td rowspan="1" colspan="1">n = 10</td><td rowspan="1" colspan="1">n = 10</td><td rowspan="1" colspan="1">n = 7</td><td rowspan="1" colspan="1">n = 10</td><td rowspan="1" colspan="1">n = 1</td></tr><tr><td rowspan="3" colspan="1">Pronotum length</td><td rowspan="1" colspan="1">2.49</td><td rowspan="1" colspan="1">2.45</td><td rowspan="1" colspan="1">2.50</td><td rowspan="1" colspan="1">2.59</td><td rowspan="1" colspan="1">2.47</td><td rowspan="1" colspan="1">2.45</td><td rowspan="1" colspan="1">2.65</td><td rowspan="1" colspan="1">2.53</td><td rowspan="1" colspan="1">2.65</td></tr><tr><td rowspan="1" colspan="1">
                    <bold>2.35–2.70</bold>
                  </td><td rowspan="1" colspan="1">
                    <bold>2.30–2.65</bold>
                  </td><td rowspan="1" colspan="1">
                    <bold>2.28–2.71</bold>
                  </td><td rowspan="1" colspan="1">
                    <bold>2.36–2.84</bold>
                  </td><td rowspan="1" colspan="1">
                    <bold>2.26–2.65</bold>
                  </td><td rowspan="1" colspan="1">
                    <bold>2.10–2.55</bold>
                  </td><td rowspan="1" colspan="1">
                    <bold>2.51–2.80</bold>
                  </td><td rowspan="1" colspan="1">
                    <bold>2.40–2.70</bold>
                  </td><td rowspan="1" colspan="1"/></tr><tr><td rowspan="1" colspan="1">n = 10</td><td rowspan="1" colspan="1">n = 10</td><td rowspan="1" colspan="1">n = 10</td><td rowspan="1" colspan="1">n = 10</td><td rowspan="1" colspan="1">n = 10</td><td rowspan="1" colspan="1">n = 10</td><td rowspan="1" colspan="1">n = 7</td><td rowspan="1" colspan="1">n = 10</td><td rowspan="1" colspan="1">n = 1</td></tr><tr><td rowspan="3" colspan="1">Pronotum width</td><td rowspan="1" colspan="1">8.36</td><td rowspan="1" colspan="1">7.99</td><td rowspan="1" colspan="1">7.69</td><td rowspan="1" colspan="1">8.00</td><td rowspan="1" colspan="1">7.67</td><td rowspan="1" colspan="1">7.88</td><td rowspan="1" colspan="1">8.80</td><td rowspan="1" colspan="1">8.43</td><td rowspan="1" colspan="1">8.14</td></tr><tr><td rowspan="1" colspan="1">
                    <bold>7.93–8.70</bold>
                  </td><td rowspan="1" colspan="1">
                    <bold>7.75–8.75</bold>
                  </td><td rowspan="1" colspan="1">
                    <bold>6.85–8.24</bold>
                  </td><td rowspan="1" colspan="1">
                    <bold>7.03–8.68</bold>
                  </td><td rowspan="1" colspan="1">
                    <bold>7.53–8.10</bold>
                  </td><td rowspan="1" colspan="1">
                    <bold>7.55–8.10</bold>
                  </td><td rowspan="1" colspan="1">
                    <bold>8.40–9.85</bold>
                  </td><td rowspan="1" colspan="1">
                    <bold>7.85–8.85</bold>
                  </td><td rowspan="1" colspan="1"/></tr><tr><td rowspan="1" colspan="1">n = 10</td><td rowspan="1" colspan="1">n = 10</td><td rowspan="1" colspan="1">n = 10</td><td rowspan="1" colspan="1">n = 10</td><td rowspan="1" colspan="1">n = 10</td><td rowspan="1" colspan="1">n = 10</td><td rowspan="1" colspan="1">n = 7</td><td rowspan="1" colspan="1">n = 10</td><td rowspan="1" colspan="1">n = 1</td></tr><tr><td rowspan="3" colspan="1">Scutellum length</td><td rowspan="1" colspan="1">4.44</td><td rowspan="1" colspan="1">4.26</td><td rowspan="1" colspan="1">4.41</td><td rowspan="1" colspan="1">4.50</td><td rowspan="1" colspan="1">4.26</td><td rowspan="1" colspan="1">4.28</td><td rowspan="1" colspan="1">4.70</td><td rowspan="1" colspan="1">4.45</td><td rowspan="1" colspan="1">4.61</td></tr><tr><td rowspan="1" colspan="1">
                    <bold>4.25–4.75</bold>
                  </td><td rowspan="1" colspan="1">
                    <bold>4.10–4.42</bold>
                  </td><td rowspan="1" colspan="1">
                    <bold>3.97–4.69</bold>
                  </td><td rowspan="1" colspan="1">
                    <bold>4.08–4.85</bold>
                  </td><td rowspan="1" colspan="1">
                    <bold>4.04–4.45</bold>
                  </td><td rowspan="1" colspan="1">
                    <bold>4.05–4.34</bold>
                  </td><td rowspan="1" colspan="1">
                    <bold>4.55–5.01</bold>
                  </td><td rowspan="1" colspan="1">
                    <bold>4.30–4.70</bold>
                  </td><td rowspan="1" colspan="1"/></tr><tr><td rowspan="1" colspan="1">n = 10</td><td rowspan="1" colspan="1">n = 10</td><td rowspan="1" colspan="1">n = 10</td><td rowspan="1" colspan="1">n = 10</td><td rowspan="1" colspan="1">n = 10</td><td rowspan="1" colspan="1">n = 10</td><td rowspan="1" colspan="1">n = 7</td><td rowspan="1" colspan="1">n = 10</td><td rowspan="1" colspan="1">n = 1</td></tr><tr><td rowspan="3" colspan="1">Scutellum width</td><td rowspan="1" colspan="1">3.77</td><td rowspan="1" colspan="1">3.60</td><td rowspan="1" colspan="1">3.73</td><td rowspan="1" colspan="1">3.83</td><td rowspan="1" colspan="1">3.53</td><td rowspan="1" colspan="1">3.70</td><td rowspan="1" colspan="1">3.90</td><td rowspan="1" colspan="1">3.80</td><td rowspan="1" colspan="1">3.73</td></tr><tr><td rowspan="1" colspan="1">
                    <bold>3.53–3.91</bold>
                  </td><td rowspan="1" colspan="1">
                    <bold>3.40–3.93</bold>
                  </td><td rowspan="1" colspan="1">
                    <bold>3.39–3.90</bold>
                  </td><td rowspan="1" colspan="1">
                    <bold>3.44–4.10</bold>
                  </td><td rowspan="1" colspan="1">
                    <bold>3.10–3.69</bold>
                  </td><td rowspan="1" colspan="1">
                    <bold>3.60–3.76</bold>
                  </td><td rowspan="1" colspan="1">
                    <bold>3.80–4.15</bold>
                  </td><td rowspan="1" colspan="1">
                    <bold>3.50–4.00</bold>
                  </td><td rowspan="1" colspan="1"/></tr><tr><td rowspan="1" colspan="1">n = 10</td><td rowspan="1" colspan="1">n = 10</td><td rowspan="1" colspan="1">n = 10</td><td rowspan="1" colspan="1">n = 10</td><td rowspan="1" colspan="1">n = 10</td><td rowspan="1" colspan="1">n = 10</td><td rowspan="1" colspan="1">n = 7</td><td rowspan="1" colspan="1">n = 10</td><td rowspan="1" colspan="1">n = 1</td></tr><tr><td rowspan="3" colspan="1">Scape (I) length</td><td rowspan="1" colspan="1">0.79</td><td rowspan="1" colspan="1">0.75</td><td rowspan="1" colspan="1">0.76</td><td rowspan="1" colspan="1">0.77</td><td rowspan="1" colspan="1">0.79</td><td rowspan="1" colspan="1">0.80</td><td rowspan="1" colspan="1">0.79</td><td rowspan="1" colspan="1">0.78</td><td rowspan="1" colspan="1">0.78</td></tr><tr><td rowspan="1" colspan="1">
                    <bold>0.69–0.87</bold>
                  </td><td rowspan="1" colspan="1">
                    <bold>0.67–0.80</bold>
                  </td><td rowspan="1" colspan="1">
                    <bold>0.56–0.84</bold>
                  </td><td rowspan="1" colspan="1">
                    <bold>0.64–0.84</bold>
                  </td><td rowspan="1" colspan="1">
                    <bold>0.66–0.86</bold>
                  </td><td rowspan="1" colspan="1">
                    <bold>0.63–0.85</bold>
                  </td><td rowspan="1" colspan="1">
                    <bold>0.70–0.90</bold>
                  </td><td rowspan="1" colspan="1">
                    <bold>0.66–0.89</bold>
                  </td><td rowspan="1" colspan="1"/></tr><tr><td rowspan="1" colspan="1">n = 10</td><td rowspan="1" colspan="1">n = 10</td><td rowspan="1" colspan="1">n = 10</td><td rowspan="1" colspan="1">n = 10</td><td rowspan="1" colspan="1">n = 10</td><td rowspan="1" colspan="1">n = 10</td><td rowspan="1" colspan="1">n = 7</td><td rowspan="1" colspan="1">n = 10</td><td rowspan="1" colspan="1">n = 1</td></tr><tr><td rowspan="3" colspan="1">Basipedicellite (<abbrev xmlns:xlink="http://www.w3.org/1999/xlink" xlink:title="basipedicellite" id="ABBRID0EPYAG" xlink:type="simple">IIa</abbrev>) length</td><td rowspan="1" colspan="1">1.25</td><td rowspan="1" colspan="1">1.22</td><td rowspan="1" colspan="1">1.32</td><td rowspan="1" colspan="1">1.33</td><td rowspan="1" colspan="1">1.30</td><td rowspan="1" colspan="1">1.20</td><td rowspan="1" colspan="1">1.30</td><td rowspan="1" colspan="1">1.23</td><td rowspan="1" colspan="1">1.22</td></tr><tr><td rowspan="1" colspan="1">
                    <bold>1.12–1.38</bold>
                  </td><td rowspan="1" colspan="1">
                    <bold>1.14–1.36</bold>
                  </td><td rowspan="1" colspan="1">
                    <bold>1.16–1.43</bold>
                  </td><td rowspan="1" colspan="1">
                    <bold>1.21–1.44</bold>
                  </td><td rowspan="1" colspan="1">
                    <bold>1.08–1.48</bold>
                  </td><td rowspan="1" colspan="1">
                    <bold>1.10–1.25</bold>
                  </td><td rowspan="1" colspan="1">
                    <bold>1.18–1.50</bold>
                  </td><td rowspan="1" colspan="1">
                    <bold>1.15–1.46</bold>
                  </td><td rowspan="1" colspan="1"/></tr><tr><td rowspan="1" colspan="1">n = 10</td><td rowspan="1" colspan="1">n = 10</td><td rowspan="1" colspan="1">n = 10</td><td rowspan="1" colspan="1">n = 10</td><td rowspan="1" colspan="1">n = 10</td><td rowspan="1" colspan="1">n = 10</td><td rowspan="1" colspan="1">n = 7</td><td rowspan="1" colspan="1">n = 10</td><td rowspan="1" colspan="1">n = 1</td></tr><tr><td rowspan="3" colspan="1">Distipedicellite (<abbrev xmlns:xlink="http://www.w3.org/1999/xlink" xlink:title="distipedicellite" id="ABBRID0ED3AG" xlink:type="simple">IIb</abbrev>) length</td><td rowspan="1" colspan="1">2.55</td><td rowspan="1" colspan="1">2.35</td><td rowspan="1" colspan="1">2.50</td><td rowspan="1" colspan="1">2.44</td><td rowspan="1" colspan="1">2.56</td><td rowspan="1" colspan="1">2.55</td><td rowspan="1" colspan="1">2.70</td><td rowspan="1" colspan="1">2.52</td><td rowspan="1" colspan="1">2.63</td></tr><tr><td rowspan="1" colspan="1">
                    <bold>2.38–2.70</bold>
                  </td><td rowspan="1" colspan="1">
                    <bold>2.10–2.40</bold>
                  </td><td rowspan="1" colspan="1">
                    <bold>2.05–2.73</bold>
                  </td><td rowspan="1" colspan="1">
                    <bold>1.95–2.78</bold>
                  </td><td rowspan="1" colspan="1">
                    <bold>2.40–2.80</bold>
                  </td><td rowspan="1" colspan="1">
                    <bold>2.30–2.70</bold>
                  </td><td rowspan="1" colspan="1">
                    <bold>2.60–3.00</bold>
                  </td><td rowspan="1" colspan="1">
                    <bold>2.30–2.82</bold>
                  </td><td rowspan="1" colspan="1"/></tr><tr><td rowspan="1" colspan="1">n = 10</td><td rowspan="1" colspan="1">n = 10</td><td rowspan="1" colspan="1">n = 10</td><td rowspan="1" colspan="1">n = 10</td><td rowspan="1" colspan="1">n = 10</td><td rowspan="1" colspan="1">n = 10</td><td rowspan="1" colspan="1">n = 7</td><td rowspan="1" colspan="1">n = 10</td><td rowspan="1" colspan="1">n = 1</td></tr><tr><td rowspan="3" colspan="1">Basiflagellum (<abbrev xmlns:xlink="http://www.w3.org/1999/xlink" xlink:title="basiflagellum" id="ABBRID0EX6AG" xlink:type="simple">III</abbrev>) length</td><td rowspan="1" colspan="1">3.37</td><td rowspan="1" colspan="1">3.18</td><td rowspan="1" colspan="1">3.06</td><td rowspan="1" colspan="1">3.12</td><td rowspan="1" colspan="1">3.50</td><td rowspan="1" colspan="1">3.50</td><td rowspan="1" colspan="1">3.65</td><td rowspan="1" colspan="1">3.44</td><td rowspan="1" colspan="1">–</td></tr><tr><td rowspan="1" colspan="1">
                    <bold>2.96–3.60</bold>
                  </td><td rowspan="1" colspan="1">
                    <bold>3.05–3.35</bold>
                  </td><td rowspan="1" colspan="1">
                    <bold>2.60–3.44</bold>
                  </td><td rowspan="1" colspan="1">
                    <bold>2.68–3.43</bold>
                  </td><td rowspan="1" colspan="1">
                    <bold>3.20–3.65</bold>
                  </td><td rowspan="1" colspan="1">
                    <bold>3.12–3.70</bold>
                  </td><td rowspan="1" colspan="1">
                    <bold>3.40–3.95</bold>
                  </td><td rowspan="1" colspan="1">
                    <bold>3.25–3.60</bold>
                  </td><td rowspan="1" colspan="1"/></tr><tr><td rowspan="1" colspan="1">n = 10</td><td rowspan="1" colspan="1">n = 9</td><td rowspan="1" colspan="1">n = 10</td><td rowspan="1" colspan="1">n = 8</td><td rowspan="1" colspan="1">n = 10</td><td rowspan="1" colspan="1">n = 10</td><td rowspan="1" colspan="1">n = 7</td><td rowspan="1" colspan="1">n = 8</td><td rowspan="1" colspan="1"/></tr><tr><td rowspan="3" colspan="1">Distiflagellum (<abbrev xmlns:xlink="http://www.w3.org/1999/xlink" xlink:title="distiflagellum" id="ABBRID0ELDBG" xlink:type="simple">IV</abbrev>) length</td><td rowspan="1" colspan="1">2.93</td><td rowspan="1" colspan="1">2.65</td><td rowspan="1" colspan="1">2.58</td><td rowspan="1" colspan="1">2.64</td><td rowspan="1" colspan="1">2.76</td><td rowspan="1" colspan="1">2.95</td><td rowspan="1" colspan="1">3.13</td><td rowspan="1" colspan="1">3.00</td><td rowspan="1" colspan="1">–</td></tr><tr><td rowspan="1" colspan="1">
                    <bold>2.72–2.95</bold>
                  </td><td rowspan="1" colspan="1">
                    <bold>2.60–2.71</bold>
                  </td><td rowspan="1" colspan="1">
                    <bold>1.89–2.78</bold>
                  </td><td rowspan="1" colspan="1">
                    <bold>2.33–2.77</bold>
                  </td><td rowspan="1" colspan="1">
                    <bold>2.67–2.95</bold>
                  </td><td rowspan="1" colspan="1">
                    <bold>2.72–3.15</bold>
                  </td><td rowspan="1" colspan="1">
                    <bold>2.90–3.20</bold>
                  </td><td rowspan="1" colspan="1">
                    <bold>2.80–3.15</bold>
                  </td><td rowspan="1" colspan="1"/></tr><tr><td rowspan="1" colspan="1">n = 7</td><td rowspan="1" colspan="1">n = 5</td><td rowspan="1" colspan="1">n = 8</td><td rowspan="1" colspan="1">n = 7</td><td rowspan="1" colspan="1">n = 5</td><td rowspan="1" colspan="1">n = 9</td><td rowspan="1" colspan="1">n = 6</td><td rowspan="1" colspan="1">n = 7</td><td rowspan="1" colspan="1"/></tr></tbody></table></table-wrap><fig id="F18" position="float" orientation="portrait"><label>Figures 98–100.</label><caption><p>Distribution maps of <italic><tp:taxon-name><tp:taxon-name-part taxon-name-part-type="genus" reg="Rhyncholepta">Rhyncholepta</tp:taxon-name-part></tp:taxon-name></italic> species-group taxa. <bold>98</bold> Central America <bold>99</bold> South America <bold>100</bold> French Guiana. Color symbols: <italic><tp:taxon-name><tp:taxon-name-part taxon-name-part-type="genus" reg="Rhyncholepta">Rhyncholepta</tp:taxon-name-part><tp:taxon-name-part taxon-name-part-type="species" reg="grandicallosa">grandicallosa</tp:taxon-name-part><tp:taxon-name-part taxon-name-part-type="subspecies" reg="grandicallosa">grandicallosa</tp:taxon-name-part></tp:taxon-name></italic> Bergroth, 1911 (orange circles), <italic><tp:taxon-name><tp:taxon-name-part taxon-name-part-type="genus" reg="Rhyncholepta">Rh.</tp:taxon-name-part><tp:taxon-name-part taxon-name-part-type="species" reg="grandicallosa">grandicallosa</tp:taxon-name-part><tp:taxon-name-part taxon-name-part-type="subspecies" reg="centroamericana">centroamericana</tp:taxon-name-part></tp:taxon-name></italic> subsp. n. (red circles), <italic><tp:taxon-name><tp:taxon-name-part taxon-name-part-type="genus" reg="Rhyncholepta">Rh.</tp:taxon-name-part><tp:taxon-name-part taxon-name-part-type="species" reg="henryi">henryi</tp:taxon-name-part></tp:taxon-name></italic> sp. n. (blue circles), syntopic occurrence of <italic><tp:taxon-name><tp:taxon-name-part taxon-name-part-type="genus" reg="Rhyncholepta">Rh.</tp:taxon-name-part><tp:taxon-name-part taxon-name-part-type="species" reg="grandicallosa">g.</tp:taxon-name-part><tp:taxon-name-part taxon-name-part-type="subspecies" reg="grandicallosa">grandicallosa</tp:taxon-name-part></tp:taxon-name></italic> and <italic><tp:taxon-name><tp:taxon-name-part taxon-name-part-type="genus" reg="Rhyncholepta">Rh.</tp:taxon-name-part><tp:taxon-name-part taxon-name-part-type="species" reg="henryi">henryi</tp:taxon-name-part></tp:taxon-name></italic> (purple circles), <italic><tp:taxon-name><tp:taxon-name-part taxon-name-part-type="genus" reg="Rhyncholepta">Rh.</tp:taxon-name-part><tp:taxon-name-part taxon-name-part-type="species" reg="meinanderi">meinanderi</tp:taxon-name-part></tp:taxon-name></italic> Becker &amp; Grazia-Vieira, 1971 (green circles), <italic><tp:taxon-name><tp:taxon-name-part taxon-name-part-type="genus" reg="Rhyncholepta">Rh.</tp:taxon-name-part><tp:taxon-name-part taxon-name-part-type="species" reg="wheeleri">wheeleri</tp:taxon-name-part></tp:taxon-name></italic> sp. n. (black circle). Record of <italic><tp:taxon-name><tp:taxon-name-part taxon-name-part-type="genus" reg="Rhyncholepta">Rh.</tp:taxon-name-part><tp:taxon-name-part taxon-name-part-type="species" reg="grandicallosa">grandicallosa</tp:taxon-name-part></tp:taxon-name></italic> from Colombia with uncertain subspecies identity is marked by "?".</p></caption><graphic xmlns:xlink="http://www.w3.org/1999/xlink" xlink:href="zookeys-796-347-g018.jpg" position="float" orientation="portrait" xlink:type="simple" id="oo_243157.jpg"/></fig></tp:treatment-sec><ref-list><ref id="B4"><mixed-citation xmlns:xlink="http://www.w3.org/1999/xlink" xlink:type="simple"><person-group><name name-style="western"><surname>Becker</surname><given-names>M</given-names></name><name name-style="western"><surname>Grazia-Vieira</surname><given-names>J</given-names></name></person-group> (<year>1971</year>) <article-title>Sôbre o gênero <italic><tp:taxon-name><tp:taxon-name-part taxon-name-part-type="genus">Rhyncholepta</tp:taxon-name-part></tp:taxon-name></italic> Bergroth, 1911, com a descrição de uma nova espécie (<tp:taxon-name><tp:taxon-name-part taxon-name-part-type="order">Hemiptera</tp:taxon-name-part></tp:taxon-name>, <tp:taxon-name><tp:taxon-name-part taxon-name-part-type="family">Pentatomidae</tp:taxon-name-part></tp:taxon-name>, <tp:taxon-name><tp:taxon-name-part taxon-name-part-type="subfamily">Pentatominae</tp:taxon-name-part></tp:taxon-name>).</article-title><source>Revista Brasileira de Biologia</source><volume>31</volume>: <fpage>389</fpage>–<lpage>399</lpage>.</mixed-citation></ref><ref id="B10"><mixed-citation xmlns:xlink="http://www.w3.org/1999/xlink" xlink:type="simple"><person-group><name name-style="western"><surname>Froeschner</surname><given-names>RC</given-names></name></person-group> (<year>1999</year>) <article-title>True bugs (<tp:taxon-name><tp:taxon-name-part taxon-name-part-type="suborder">Heteroptera</tp:taxon-name-part></tp:taxon-name>) of Panama: A synoptic catalog as a contribution to the study of Panamanian biodiversity.</article-title><source>Memoirs of the American Entomological Institute</source><volume>61</volume>: <fpage>1</fpage>–<lpage>393</lpage>.</mixed-citation></ref><ref id="B1"><mixed-citation xmlns:xlink="http://www.w3.org/1999/xlink" xlink:type="simple"><person-group><name name-style="western"><surname>Arismendi</surname><given-names>N</given-names></name></person-group> (<year>2002</year>) <tp:taxon-name><tp:taxon-name-part taxon-name-part-type="family">Pentatomidae</tp:taxon-name-part></tp:taxon-name> en Honduras: Listado, distribución y biología de especies. Zamorano Carrera de Ciencia y Producción Agropecuaria, 42 pp.</mixed-citation></ref><ref id="B2"><mixed-citation xmlns:xlink="http://www.w3.org/1999/xlink" xlink:type="simple"><person-group><name name-style="western"><surname>Arismendi</surname><given-names>N</given-names></name><name name-style="western"><surname>Thomas</surname><given-names>DB</given-names></name></person-group> (<year>2003</year>) <article-title><tp:taxon-name><tp:taxon-name-part taxon-name-part-type="family">Pentatomidae</tp:taxon-name-part></tp:taxon-name> (<tp:taxon-name><tp:taxon-name-part taxon-name-part-type="suborder">Heteroptera</tp:taxon-name-part></tp:taxon-name>) of Honduras: a checklist with description of a new ochlerine genus.</article-title><source><tp:taxon-name><tp:taxon-name-part taxon-name-part-type="class">Insecta</tp:taxon-name-part></tp:taxon-name> Mundi</source><volume>17</volume>: <fpage>218</fpage>–<lpage>236</lpage>.</mixed-citation></ref><ref id="B7"><mixed-citation xmlns:xlink="http://www.w3.org/1999/xlink" xlink:type="simple"><person-group><name name-style="western"><surname>Cambra</surname><given-names>RA</given-names></name><name name-style="western"><surname>Carranza</surname><given-names>R</given-names></name><name name-style="western"><surname>Añino</surname><given-names>Ramos YJ</given-names></name><name name-style="western"><surname>Santos</surname><given-names>Murgas A</given-names></name></person-group> (<year>2018</year>) <article-title>Los Pentatómidos (<tp:taxon-name><tp:taxon-name-part taxon-name-part-type="order">Hemiptera</tp:taxon-name-part></tp:taxon-name>: <tp:taxon-name><tp:taxon-name-part taxon-name-part-type="suborder">Heteroptera</tp:taxon-name-part></tp:taxon-name>) de Panamá.</article-title><source>Revista Nicaragüense de Entomología</source><volume>149</volume>: <fpage>1</fpage>–<lpage>21</lpage>.</mixed-citation></ref></ref-list></tp:taxon-treatment>
