# Supplementary material for: Review of the Neotropical genus Rhyncholepta with descriptions of three new species-group taxa (Hemiptera, Heteroptera, Pentatomidae)
Source: Zookeys. 2018 Nov 15;(796):347–95. doi: 10.3897/zookeys.796.22517 (PMC6284112; doi:10.3897/zookeys.796.22517)
Supplement: XML Treatment for Rhyncholepta henryi [file zookeys.796.22517-treatment4.xml]

<!DOCTYPE tp:taxon-treatment
  PUBLIC "-//TaxonX//DTD Taxonomic Treatment Publishing DTD v0 20100105//EN" "tax-treatment-NSO.dtd">
<tp:taxon-treatment xmlns:tp="http://www.plazi.org/taxpub"><tp:treatment-meta><kwd-group><label>Taxon classification</label><kwd><named-content xmlns:xlink="http://www.w3.org/1999/xlink" content-type="kingdom">Animalia</named-content></kwd><kwd><named-content xmlns:xlink="http://www.w3.org/1999/xlink" content-type="order">ORDO</named-content></kwd><kwd><named-content xmlns:xlink="http://www.w3.org/1999/xlink" content-type="family">FAMILIA</named-content></kwd></kwd-group><mixed-citation publication-type="journal"><person-group><name><surname>Kment</surname><given-names>Petr</given-names></name><name><surname>Eger</surname><given-names>Joe E.</given-names></name><name><surname>Rider3</surname><given-names>Jr. David A.</given-names></name></person-group><article-title>Review of the Neotropical genus <italic><tp:taxon-name><tp:taxon-name-part taxon-name-part-type="genus" reg="Rhyncholepta">Rhyncholepta</tp:taxon-name-part></tp:taxon-name></italic> with descriptions of three new species-group taxa (<tp:taxon-name><tp:taxon-name-part taxon-name-part-type="order">Hemiptera</tp:taxon-name-part></tp:taxon-name>, <tp:taxon-name><tp:taxon-name-part taxon-name-part-type="suborder">Heteroptera</tp:taxon-name-part></tp:taxon-name>, <tp:taxon-name><tp:taxon-name-part taxon-name-part-type="family">Pentatomidae</tp:taxon-name-part></tp:taxon-name>)</article-title><source>Zookeys</source><day>15</day><month>11</month><year>2018</year><volume>2018</volume><issue>796</issue><fpage>347</fpage><lpage>395</lpage><pub-id pub-id-type="doi">10.3897/zookeys.796.22517</pub-id></mixed-citation></tp:treatment-meta><tp:nomenclature><tp:taxon-name>
            <tp:taxon-name-part taxon-name-part-type="genus" reg="Rhyncholepta">Rhyncholepta</tp:taxon-name-part>
            <tp:taxon-name-part taxon-name-part-type="species" reg="henryi">henryi</tp:taxon-name-part>
            <object-id xmlns:xlink="http://www.w3.org/1999/xlink" content-type="zoobank" xlink:type="simple">http://zoobank.org/DF08B4F4-0B65-4A2C-98FD-C299E534174B</object-id>
          </tp:taxon-name><tp:taxon-status xmlns:xlink="http://www.w3.org/1999/xlink" xlink:type="simple">sp. n.</tp:taxon-status><xref ref-type="fig" rid="F2">Figs 6</xref><xref ref-type="fig" rid="F4">, 23</xref><xref ref-type="fig" rid="F7">, 36–37</xref><xref ref-type="fig" rid="F9">, 48–49</xref><xref ref-type="fig" rid="F11">, 60–61</xref><xref ref-type="fig" rid="F12">, 69</xref><xref ref-type="fig" rid="F13">, 75</xref><xref ref-type="fig" rid="F15">, 84–86</xref><xref ref-type="fig" rid="F16">, 92</xref><xref ref-type="fig" rid="F17">, 96</xref></tp:nomenclature><tp:treatment-sec sec-type="type locality" id="SECID0EUPBK"><title>Type locality.</title><p>French Guiana, Roura Commune, Route de Kaw, Camp Caimans, <named-content xmlns:xlink="http://www.w3.org/1999/xlink" content-type="dwc:verbatimCoordinates" xlink:type="simple"><named-content content-type="geo-json" specific-use="{&#34;type&#34;:&#34;Point&#34;,&#34;coordinates&#34;:[-52.218194,4.569389]}" id="NCID0E4PBK" xlink:type="simple">4°34'09.8"N 52°13'05.5"W</named-content></named-content>, 320 m a.s.l.</p></tp:treatment-sec><tp:treatment-sec sec-type="type material" id="SECID0ECQBK"><title>Type material.</title><p>Holotype: ♂ (Figs <xref ref-type="fig" rid="F2">6</xref>, <xref ref-type="fig" rid="F4">23</xref>, <xref ref-type="fig" rid="F7">36–37</xref>, <xref ref-type="fig" rid="F9">48–49</xref>, <xref ref-type="fig" rid="F11">60–61</xref>, <xref ref-type="fig" rid="F12">69</xref>, <xref ref-type="fig" rid="F13">75</xref>), "GUYANE FR., Rt. de Kaw / Camp Caimans, 320 m a.s.l. / <named-content xmlns:xlink="http://www.w3.org/1999/xlink" content-type="dwc:verbatimCoordinates" xlink:type="simple"><named-content content-type="geo-json" specific-use="{&#34;type&#34;:&#34;Point&#34;,&#34;coordinates&#34;:[-52.218200,4.569400]}" id="NCID0EHRBK" xlink:type="simple">04.5694N, 52.2182W</named-content></named-content> / 11.-19.i.2016, S. MURZIN lgt. [printed, white label] // COLLECTIO / NATIONAL MUSEUM / Praha, Czech Republic [printed, white label] // ♂ [printed, white label] // HOLOTYPUS / <italic>RHYNCHOLEPTA</italic> / <italic>HENRYI</italic> / sp. nov. / det. Kment, Eger, Rider 2017 [printed, red label]" (<named-content xmlns:xlink="http://www.w3.org/1999/xlink" content-type="dwc:institutional_code" xlink:type="simple">NMPC</named-content>). The holotype is card-mounted, with the detached left distiflagellum glued on the same piece of card and the detached genital capsule and abdominal segment VIII glued separately on a small piece of card.</p><p>Paratypes: <bold>FRENCH GUIANA: Cayenne Arrondissement: Kourou Commune</bold>: Montagne des Signes near Kourou [ca. <named-content xmlns:xlink="http://www.w3.org/1999/xlink" content-type="dwc:verbatimCoordinates" xlink:type="simple"><named-content content-type="geo-json" specific-use="{&#34;type&#34;:&#34;Point&#34;,&#34;coordinates&#34;:[-52.699481,5.091899]}" id="NCID0EOSBK" xlink:type="simple">5.091899°N 52.699481°W</named-content></named-content>], collected at mercury vapor light, 3.vi.1986, 2 ♂♂, E. C. Riley and D. A. Rider lgt. (<abbrev xmlns:xlink="http://www.w3.org/1999/xlink" content-type="institution" xlink:title="David A. Rider collection, Fargo, North Dakota, USA" id="ABBRID0ETSBK" xlink:type="simple">DARC</abbrev>). <bold>Roura Commune</bold>: 27 km SE Roura on Kaw Rd., <named-content xmlns:xlink="http://www.w3.org/1999/xlink" content-type="dwc:verbatimCoordinates" xlink:type="simple"><named-content content-type="geo-json" specific-use="{&#34;type&#34;:&#34;Point&#34;,&#34;coordinates&#34;:[-52.210233,4.568600]}" id="NCID0E4SBK" xlink:type="simple">4°34.116'N, 52°12.614'W</named-content></named-content>, MV Light, 5.ii.2010, 1 ♂, J. E. Eger lgt. (<abbrev xmlns:xlink="http://www.w3.org/1999/xlink" content-type="institution" xlink:title="Joe E. Eger collection, Tampa, Florida, USA" id="ABBRID0ECTBK" xlink:type="simple">JEEC</abbrev>); 32 km SE Roura on Kaw Rd., <named-content xmlns:xlink="http://www.w3.org/1999/xlink" content-type="dwc:verbatimCoordinates" xlink:type="simple"><named-content content-type="geo-json" specific-use="{&#34;type&#34;:&#34;Point&#34;,&#34;coordinates&#34;:[-52.189167,4.560200]}" id="NCID0EKTBK" xlink:type="simple">4°33.612'N, 52°11.350'W</named-content></named-content>, 287 m a.s.l., MV Light, 15.ii.2010, 1 ♂, J. E. Eger lgt. (<abbrev xmlns:xlink="http://www.w3.org/1999/xlink" content-type="institution" xlink:title="Joe E. Eger collection, Tampa, Florida, USA" id="ABBRID0EPTBK" xlink:type="simple">JEEC</abbrev>); 33 km SE Roura on Kaw Rd., <named-content xmlns:xlink="http://www.w3.org/1999/xlink" content-type="dwc:verbatimCoordinates" xlink:type="simple"><named-content content-type="geo-json" specific-use="{&#34;type&#34;:&#34;Point&#34;,&#34;coordinates&#34;:[-52.185833,4.568917]}" id="NCID0EXTBK" xlink:type="simple">4°34.135'N, 52°11.150'W</named-content></named-content>, 227 m a.s.l., MV Light, 12.–13.iv.2007, 6 ♂♂, D. G. Hall and J. E. Eger lgt. (<abbrev xmlns:xlink="http://www.w3.org/1999/xlink" content-type="institution" xlink:title="Joe E. Eger collection, Tampa, Florida, USA" id="ABBRID0E3TBK" xlink:type="simple">JEEC</abbrev>); Amazone Nature Lodge, 30 km SE Roura on Kaw Rd., <named-content xmlns:xlink="http://www.w3.org/1999/xlink" content-type="dwc:verbatimCoordinates" xlink:type="simple"><named-content content-type="geo-json" specific-use="{&#34;type&#34;:&#34;Point&#34;,&#34;coordinates&#34;:[-52.207217,4.559500]}" id="NCID0EEUBK" xlink:type="simple">4°33.570'N, 52°12.433'W</named-content></named-content>, 300 m a.s.l., UV Light, 10.–18.iv.2007, 1 ♂, D. G. Hall and J. E. Eger lgt. (<abbrev xmlns:xlink="http://www.w3.org/1999/xlink" content-type="institution" xlink:title="Joe E. Eger collection, Tampa, Florida, USA" id="ABBRID0EJUBK" xlink:type="simple">JEEC</abbrev>); the same locality, MV Lights, 4.–15.i.2016, 4 ♂♂, J. Eger, R. Morris and J. Wappes lgt. (<abbrev xmlns:xlink="http://www.w3.org/1999/xlink" content-type="institution" xlink:title="Joe E. Eger collection, Tampa, Florida, USA" id="ABBRID0EOUBK" xlink:type="simple">JEEC</abbrev>); Camp Caiman, <named-content xmlns:xlink="http://www.w3.org/1999/xlink" content-type="dwc:verbatimCoordinates" xlink:type="simple"><named-content content-type="geo-json" specific-use="{&#34;type&#34;:&#34;Point&#34;,&#34;coordinates&#34;:[-52.218000,4.569000]}" id="NCID0EWUBK" xlink:type="simple">4.569°N 52.218°W</named-content></named-content>, 260 m a.s.l., 8.–31.i.2018, 3 ♂♂, S. Murzin lgt. (<named-content xmlns:xlink="http://www.w3.org/1999/xlink" content-type="dwc:institutional_code" xlink:type="simple">NMPC</named-content>); Entomotech Lodge, 30 km SE Roura on Kaw Rd., <named-content xmlns:xlink="http://www.w3.org/1999/xlink" content-type="dwc:verbatimCoordinates" xlink:type="simple"><named-content content-type="geo-json" specific-use="{&#34;type&#34;:&#34;Point&#34;,&#34;coordinates&#34;:[-52.207217,4.559500]}" id="NCID0EDVBK" xlink:type="simple">4°33.570'N 52°12.433'W</named-content></named-content>, 300 m a.s.l., MV Light, 17.xi.2004, 1 ♂, xi.2004–ii.2005, 2 ♂♂, 17.i.2005, 1 ♂, F. Goubert lgt. (<abbrev xmlns:xlink="http://www.w3.org/1999/xlink" content-type="institution" xlink:title="Joe E. Eger collection, Tampa, Florida, USA" id="ABBRID0EIVBK" xlink:type="simple">JEEC</abbrev>); Highway N2 to Regina, 45 km S of Cayenne [ca. <named-content xmlns:xlink="http://www.w3.org/1999/xlink" content-type="dwc:verbatimCoordinates" xlink:type="simple"><named-content content-type="geo-json" specific-use="{&#34;type&#34;:&#34;Point&#34;,&#34;coordinates&#34;:[-52.372222,4.531389]}" id="NCID0EQVBK" xlink:type="simple">4°31'53"N 52°22'20"W</named-content></named-content>], collected at mercury vapor light, 31.v.1986, 2 ♂♂, E. G. Riley and D. A. Rider lgt. (<abbrev xmlns:xlink="http://www.w3.org/1999/xlink" content-type="institution" xlink:title="David A. Rider collection, Fargo, North Dakota, USA" id="ABBRID0EVVBK" xlink:type="simple">DARC</abbrev>); Montagne des Chevaux RN2 km 22 [ca. <named-content xmlns:xlink="http://www.w3.org/1999/xlink" content-type="dwc:verbatimCoordinates" xlink:type="simple"><named-content content-type="geo-json" specific-use="{&#34;type&#34;:&#34;Point&#34;,&#34;coordinates&#34;:[-52.307300,4.721600]}" id="NCID0E4VBK" xlink:type="simple">4.7216°N 52.3073°W</named-content></named-content>], automatic light trap (white LED), 3.i.2013, 1 ♂, SEAG leg. (<named-content xmlns:xlink="http://www.w3.org/1999/xlink" content-type="dwc:institutional_code" xlink:type="simple">MNHN</named-content>). <bold>Saint-Laurent-du-Maroni Arrondissement: Mana Commune</bold>: Réserve Trinité [ca. <named-content xmlns:xlink="http://www.w3.org/1999/xlink" content-type="dwc:verbatimCoordinates" xlink:type="simple"><named-content content-type="geo-json" specific-use="{&#34;type&#34;:&#34;Point&#34;,&#34;coordinates&#34;:[-52.555000,4.071667]}" id="NCID0EMWBK" xlink:type="simple">4°04'18"N 52°33'18"W</named-content></named-content>], Drop Zone Aya, UV light trap, 30.v.2012, 1 ♂, SEAG leg. (<abbrev xmlns:xlink="http://www.w3.org/1999/xlink" content-type="institution" xlink:title="Roland Lupoli collection, Fontenay-sous-Bois, France" id="ABBRID0ERWBK" xlink:type="simple">RLFF</abbrev>). <bold>Saül Commune</bold>: Belvédère [ca. <named-content xmlns:xlink="http://www.w3.org/1999/xlink" content-type="dwc:verbatimCoordinates" xlink:type="simple"><named-content content-type="geo-json" specific-use="{&#34;type&#34;:&#34;Point&#34;,&#34;coordinates&#34;:[-53.100000,2.410000]}" id="NCID0E2WBK" xlink:type="simple">2.41°N 53.1°W</named-content></named-content>], automatic light trap (blue LED), 5.vii.2017, 1 ♂, SEAG leg. (<abbrev xmlns:xlink="http://www.w3.org/1999/xlink" content-type="institution" xlink:title="Roland Lupoli collection, Fontenay-sous-Bois, France" id="ABBRID0EAXBK" xlink:type="simple">RLFF</abbrev>). – All the paratypes are bearing the following identification label: "PARATYPUS / <italic>RHYNCHOLEPTA</italic> / <italic>HENRYI</italic> / sp. nov. / det. Kment, Eger, Rider 2017 [printed, yellow label]".</p></tp:treatment-sec><tp:treatment-sec sec-type="material" id="SECID0E2XBK"><title>Additional material examined</title><p><bold>(females tentatively identified as <italic><tp:taxon-name><tp:taxon-name-part taxon-name-part-type="genus" reg="Rhyncholepta">Rh.</tp:taxon-name-part><tp:taxon-name-part taxon-name-part-type="species" reg="henryi">henryi</tp:taxon-name-part></tp:taxon-name></italic>). FRENCH GUIANA: Cayenne Arrondissement: Kourou Commune</bold>: Montagne des Signes near Kourou [ca. <named-content xmlns:xlink="http://www.w3.org/1999/xlink" content-type="dwc:verbatimCoordinates" xlink:type="simple"><named-content content-type="geo-json" specific-use="{&#34;type&#34;:&#34;Point&#34;,&#34;coordinates&#34;:[-52.699481,5.091899]}" id="NCID0ESYBK" xlink:type="simple">5.091899°N 52.699481°W</named-content></named-content>], collected at mercury vapor light, 3.vi.1986, 1 ♀, E. C. Riley and D. A. Rider lgt. (<abbrev xmlns:xlink="http://www.w3.org/1999/xlink" content-type="institution" xlink:title="David A. Rider collection, Fargo, North Dakota, USA" id="ABBRID0EXYBK" xlink:type="simple">DARC</abbrev>). <bold>Montsinéry-Tonnegrande Commune</bold>: 8 km W of Risquetout, <named-content xmlns:xlink="http://www.w3.org/1999/xlink" content-type="dwc:verbatimCoordinates" xlink:type="simple"><named-content content-type="geo-json" specific-use="{&#34;type&#34;:&#34;Point&#34;,&#34;coordinates&#34;:[-52.552017,4.918283]}" id="NCID0EBZBK" xlink:type="simple">4°55.097'N 52°33.121'W</named-content></named-content>, 45 m a.s.l., MV Light, 15.iv.2007, 3 ♀♀, D. G. Hall and J. E. Eger lgt. (<abbrev xmlns:xlink="http://www.w3.org/1999/xlink" content-type="institution" xlink:title="Joe E. Eger collection, Tampa, Florida, USA" id="ABBRID0EGZBK" xlink:type="simple">JEEC</abbrev>). <bold>Roura Commune</bold>: 21 km SE Roura on Kaw Rd., <named-content xmlns:xlink="http://www.w3.org/1999/xlink" content-type="dwc:verbatimCoordinates" xlink:type="simple"><named-content content-type="geo-json" specific-use="{&#34;type&#34;:&#34;Point&#34;,&#34;coordinates&#34;:[-52.266200,4.601917]}" id="NCID0EQZBK" xlink:type="simple">4°36.115'N, 52°15.972'W</named-content></named-content>, MV Light, 6.–7.ii.2010, 1 ♀, J. E. Eger lgt. (<abbrev xmlns:xlink="http://www.w3.org/1999/xlink" content-type="institution" xlink:title="Joe E. Eger collection, Tampa, Florida, USA" id="ABBRID0EVZBK" xlink:type="simple">JEEC</abbrev>); 28 km SE Roura on Kaw Rd., <named-content xmlns:xlink="http://www.w3.org/1999/xlink" content-type="dwc:verbatimCoordinates" xlink:type="simple"><named-content content-type="geo-json" specific-use="{&#34;type&#34;:&#34;Point&#34;,&#34;coordinates&#34;:[-52.213283,4.570867]}" id="NCID0E4ZBK" xlink:type="simple">4°34.252'N, 52°12.797'W</named-content></named-content>, 306 m a.s.l., MV Light, 17.ii.2010, 1 ♀, J. E. Eger lgt. (<abbrev xmlns:xlink="http://www.w3.org/1999/xlink" content-type="institution" xlink:title="Joe E. Eger collection, Tampa, Florida, USA" id="ABBRID0EC1BK" xlink:type="simple">JEEC</abbrev>); 32 km SE Roura on Kaw Rd., <named-content xmlns:xlink="http://www.w3.org/1999/xlink" content-type="dwc:verbatimCoordinates" xlink:type="simple"><named-content content-type="geo-json" specific-use="{&#34;type&#34;:&#34;Point&#34;,&#34;coordinates&#34;:[-52.189167,4.560200]}" id="NCID0EK1BK" xlink:type="simple">4°33.612'N, 52°11.350'W</named-content></named-content>, 287 m a.s.l., MV Light, 15.ii.2010, 1 ♀, J. E. Eger lgt. (<abbrev xmlns:xlink="http://www.w3.org/1999/xlink" content-type="institution" xlink:title="Joe E. Eger collection, Tampa, Florida, USA" id="ABBRID0EP1BK" xlink:type="simple">JEEC</abbrev>); 33 km SE Roura on Kaw Rd., <named-content xmlns:xlink="http://www.w3.org/1999/xlink" content-type="dwc:verbatimCoordinates" xlink:type="simple"><named-content content-type="geo-json" specific-use="{&#34;type&#34;:&#34;Point&#34;,&#34;coordinates&#34;:[-52.185833,4.568917]}" id="NCID0EX1BK" xlink:type="simple">4°34.135'N, 52°11.150'W</named-content></named-content>, 227 m a.s.l., MV Light, 12.–13.iv.2007, 7 ♀♀, D. G. Hall and J. E. Eger lgt. (<abbrev xmlns:xlink="http://www.w3.org/1999/xlink" content-type="institution" xlink:title="Joe E. Eger collection, Tampa, Florida, USA" id="ABBRID0E31BK" xlink:type="simple">JEEC</abbrev>); Amazone Nature Lodge, 30 km SE Roura on Kaw Rd., <named-content xmlns:xlink="http://www.w3.org/1999/xlink" content-type="dwc:verbatimCoordinates" xlink:type="simple"><named-content content-type="geo-json" specific-use="{&#34;type&#34;:&#34;Point&#34;,&#34;coordinates&#34;:[-52.207217,4.559500]}" id="NCID0EE2BK" xlink:type="simple">4°33.570'N, 52°12.433'W</named-content></named-content>, 300 m a.s.l., UV <!--PageBreak-->Light, 4.–15.i.2016, 1 ♀, J. Eger, R. Morris and J. Wappes lgt. (<abbrev xmlns:xlink="http://www.w3.org/1999/xlink" content-type="institution" xlink:title="Joe E. Eger collection, Tampa, Florida, USA" id="ABBRID0EL2BK" xlink:type="simple">JEEC</abbrev>); Camp Caiman, <named-content xmlns:xlink="http://www.w3.org/1999/xlink" content-type="dwc:verbatimCoordinates" xlink:type="simple"><named-content content-type="geo-json" specific-use="{&#34;type&#34;:&#34;Point&#34;,&#34;coordinates&#34;:[-52.218000,4.569000]}" id="NCID0ET2BK" xlink:type="simple">4.569°N 52.218°W</named-content></named-content>, 260 m a.s.l., 8.–31.i.2018, 1 ♀, S. Murzin lgt. (<named-content xmlns:xlink="http://www.w3.org/1999/xlink" content-type="dwc:institutional_code" xlink:type="simple">NMPC</named-content>); Entomotech Lodge, 30 km SE Roura on Kaw Rd., <named-content xmlns:xlink="http://www.w3.org/1999/xlink" content-type="dwc:verbatimCoordinates" xlink:type="simple"><named-content content-type="geo-json" specific-use="{&#34;type&#34;:&#34;Point&#34;,&#34;coordinates&#34;:[-52.207217,4.559500]}" id="NCID0EA3BK" xlink:type="simple">4°33.570'N 52°12.433'W</named-content></named-content>, 300 m a.s.l., MV Light, 1.–12.xii.2002, 1 ♀, J. E. Eger lgt. (<abbrev xmlns:xlink="http://www.w3.org/1999/xlink" content-type="institution" xlink:title="David A. Rider collection, Fargo, North Dakota, USA" id="ABBRID0EF3BK" xlink:type="simple">DARC</abbrev>); Highway D6 to Kaw, 33.5 km SE of Roura [ca. <named-content xmlns:xlink="http://www.w3.org/1999/xlink" content-type="dwc:verbatimCoordinates" xlink:type="simple"><named-content content-type="geo-json" specific-use="{&#34;type&#34;:&#34;Point&#34;,&#34;coordinates&#34;:[-52.144722,4.546389]}" id="NCID0EN3BK" xlink:type="simple">4°32'47"N 52°08'41"W</named-content></named-content>], 10.ii.1986, 1 ♀, G. Tavakilian lgt. (<abbrev xmlns:xlink="http://www.w3.org/1999/xlink" content-type="institution" xlink:title="David A. Rider collection, Fargo, North Dakota, USA" id="ABBRID0ES3BK" xlink:type="simple">DARC</abbrev>).</p></tp:treatment-sec><tp:treatment-sec sec-type="diagnosis" id="SECID0EX3BK"><title>Diagnosis.</title><p>Coloration, structure of head, thorax and pregenital abdomen, and vestiture as in other species of the genus (see redescription of <italic><tp:taxon-name><tp:taxon-name-part taxon-name-part-type="genus" reg="Rhyncholepta">Rhyncholepta</tp:taxon-name-part></tp:taxon-name></italic> above) except for the following characters.</p><p><italic>Apex of scutellum</italic> with anteapical black V-shaped stripe well developed (Figure <xref ref-type="fig" rid="F4">23</xref>). Apical V-shaped callosity thin, narrowly delineating margins of scutellum apex, branches forming more than half of length, tip of scutellum lacking conspicuous triangular callosity (Figure <xref ref-type="fig" rid="F4">23</xref>).</p><p><italic>Male genitalia.</italic> Genital capsule in ventral view only slightly constricted lateroapically, posterolateral angles prominent (Figs <xref ref-type="fig" rid="F7">36</xref>, <xref ref-type="fig" rid="F11">60</xref>); dorsal wall at base of posterolateral angles shallowly impressed (Figs <xref ref-type="fig" rid="F11">60</xref>, <xref ref-type="fig" rid="F12">69</xref>). Ventral rim in ventral view truncate apically, slightly notched medially (Figs <xref ref-type="fig" rid="F7">36–37</xref>), posterior hypandrial projections visible and caudal, together with ventral rim forming wide T (Figs <xref ref-type="fig" rid="F7">36–37</xref>); bases of lateral projections also visible (Figure <xref ref-type="fig" rid="F7">37</xref>). Hypandrium in posterior view with three pairs of projections: posterior ones caudal, short, flat, narrowly rounded apically with small rounded projection anteapically on posterior margin (Figs <xref ref-type="fig" rid="F9">48–49</xref>); lateral projections very narrow, directed posterolaterad, apices spinose, curved upwards (Figs <xref ref-type="fig" rid="F9">48–49</xref>); anterior projections steeply sloping downwards, appearing narrowly triangular in dorsal view, acutangulate apically (Figs <xref ref-type="fig" rid="F9">48–49</xref>). Anterior hypandrial projections in most exposed (dorso-posterolateral) view appearing nearly triangular with dorsal margin nearly straight, apically with sharp, straight, flattened spine (Figure <xref ref-type="fig" rid="F13">75</xref>: ap); posterior and lateral projections forming acute angle (Figure <xref ref-type="fig" rid="F13">75</xref>: a); posterior projection appearing straight, wide, widely rounded apically in this view (Figure <xref ref-type="fig" rid="F13">75</xref>: pp); lateral projection narrowing, shortly bent downwards apically (Figure <xref ref-type="fig" rid="F13">75</xref>: lp). Anterior hypandrial projections narrowing anteriad towards apices in dorsal view, apices straight, each forming large claw-like spine curved downwards (Figs <xref ref-type="fig" rid="F11">60</xref>, <xref ref-type="fig" rid="F11">61</xref>: ap), posterior projections short, flat, apically rounded (Figs <xref ref-type="fig" rid="F11">60</xref>, <xref ref-type="fig" rid="F11">61</xref>: pp); lateral projections directed laterad, each narrowing to sharp spine, curved anteriad apically (Figs <xref ref-type="fig" rid="F11">60</xref>, <xref ref-type="fig" rid="F11">61</xref>: lp). <italic>Phallus</italic> (Figs <xref ref-type="fig" rid="F15">84–86</xref>) with basal conjunctival sclerite drop-shaped (Figure <xref ref-type="fig" rid="F15">85</xref>: cjs) and aedeagus only slightly sinuate apically (Figure <xref ref-type="fig" rid="F15">85</xref>: ae), very similar to that of <italic><tp:taxon-name><tp:taxon-name-part taxon-name-part-type="genus" reg="Rhyncholepta">Rh.</tp:taxon-name-part><tp:taxon-name-part taxon-name-part-type="species" reg="meinanderi">meinanderi</tp:taxon-name-part></tp:taxon-name></italic>.</p><p><italic>Female genitalia</italic>. Posterior edges of laterotergites VIII suddenly attenuated apically, posteriorly about as long as laterotergites IX (Figure <xref ref-type="fig" rid="F16">92</xref>), indistinguishable from <italic><tp:taxon-name><tp:taxon-name-part taxon-name-part-type="genus" reg="Rhyncholepta">Rh.</tp:taxon-name-part><tp:taxon-name-part taxon-name-part-type="species" reg="grandicallosa">grandicallosa</tp:taxon-name-part></tp:taxon-name></italic>.</p><p><italic>Measurements.</italic> Table <xref ref-type="table" rid="T1">1</xref>. Measurements of holotype (in mm): Body length 12.39, body length to segment VII 10.91, head length 2.55, head width 2.27, interocular width 1.15, length of each antennomeres: I – 0.86, <abbrev xmlns:xlink="http://www.w3.org/1999/xlink" xlink:title="basipedicellite" id="ABBRID0EYBCK" xlink:type="simple">IIa</abbrev> – 1.34, <abbrev xmlns:xlink="http://www.w3.org/1999/xlink" xlink:title="distipedicellite" id="ABBRID0E3BCK" xlink:type="simple">IIb</abbrev> – 2.61, <abbrev xmlns:xlink="http://www.w3.org/1999/xlink" xlink:title="basiflagellum" id="ABBRID0EACCK" xlink:type="simple">III</abbrev> – 3.46, <abbrev xmlns:xlink="http://www.w3.org/1999/xlink" xlink:title="distiflagellum" id="ABBRID0EECCK" xlink:type="simple">IV</abbrev> – 2.95, pronotum length 2.47, pronotum width 8.05, scutellum length 4.37, scutellum width 3.62.</p><!--PageBreak--></tp:treatment-sec><tp:treatment-sec sec-type="Differential diagnosis" id="SECID0EJCCK"><title>Differential diagnosis.</title><p>See above key. All specimens differing from the majority of specimens of <italic><tp:taxon-name><tp:taxon-name-part taxon-name-part-type="genus" reg="Rhyncholepta">Rh.</tp:taxon-name-part><tp:taxon-name-part taxon-name-part-type="species" reg="grandicallosa">g.</tp:taxon-name-part><tp:taxon-name-part taxon-name-part-type="subspecies" reg="grandicallosa">grandicallosa</tp:taxon-name-part></tp:taxon-name></italic> by complete black V-shaped band anteapically on scutellum (character does not work for all specimens of <italic><tp:taxon-name><tp:taxon-name-part taxon-name-part-type="genus" reg="Rhyncholepta">Rh.</tp:taxon-name-part><tp:taxon-name-part taxon-name-part-type="species" reg="grandicallosa">g.</tp:taxon-name-part><tp:taxon-name-part taxon-name-part-type="subspecies" reg="grandicallosa">grandicallosa</tp:taxon-name-part></tp:taxon-name></italic>).</p></tp:treatment-sec><tp:treatment-sec sec-type="etymology" id="SECID0ENDCK"><title>Etymology.</title><p>We are pleased to dedicate the new species to our colleague, Thomas J. Henry, an excellent specialist in <tp:taxon-name><tp:taxon-name-part taxon-name-part-type="suborder">Heteroptera</tp:taxon-name-part></tp:taxon-name> and curator of the <named-content xmlns:xlink="http://www.w3.org/1999/xlink" content-type="dwc:institutional_code" xlink:type="simple">USNM</named-content>, on the occasion of his 70<sup>th</sup> birthday. We much appreciate his generosity in helping visitors with literature or specimens in the <named-content xmlns:xlink="http://www.w3.org/1999/xlink" content-type="dwc:institutional_code" xlink:type="simple">USNM</named-content>, including hosting colleagues in his home when they visited the collection.</p></tp:treatment-sec><tp:treatment-sec sec-type="Bionomics" id="SECID0EEECK"><title>Bionomics.</title><p>Most specimens were collected by various types of light traps (UV light, mercury vapor light, white and blue LED) in or adjacent to dense forests. This species has never been collected by hand catching, sweeping or beating vegetation during the day or night (JE Eger, pers. observ.). <italic><tp:taxon-name><tp:taxon-name-part taxon-name-part-type="genus" reg="Rhyncholepta">Rhyncholepta</tp:taxon-name-part><tp:taxon-name-part taxon-name-part-type="species" reg="henryi">henryi</tp:taxon-name-part></tp:taxon-name></italic> was found from November to February and from April to June, with most specimens collected in April (Figure <xref ref-type="fig" rid="F17">96</xref>).</p></tp:treatment-sec><tp:treatment-sec sec-type="distribution" id="SECID0EZECK"><title>Distribution</title><p>(Figs <xref ref-type="fig" rid="F18">99–100</xref>). French Guiana (present paper).</p></tp:treatment-sec><tp:treatment-sec><!--Section generated to contain objects referenced in tp:taxon-treatment.--><fig id="F2" position="float" orientation="portrait"><label>Figures 5–8.</label><caption><p>Habitus of <italic><tp:taxon-name><tp:taxon-name-part taxon-name-part-type="genus" reg="Rhyncholepta">Rhyncholepta</tp:taxon-name-part></tp:taxon-name></italic> species. <bold>5</bold><italic><tp:taxon-name><tp:taxon-name-part taxon-name-part-type="genus" reg="Rhyncholepta">Rh.</tp:taxon-name-part><tp:taxon-name-part taxon-name-part-type="species" reg="grandicallosa">grandicallosa</tp:taxon-name-part><tp:taxon-name-part taxon-name-part-type="subspecies" reg="centroamericana">centroamericana</tp:taxon-name-part></tp:taxon-name></italic> subsp. n., paratype, ♂, Panama, Pipeline Road <bold>6</bold><italic><tp:taxon-name><tp:taxon-name-part taxon-name-part-type="genus" reg="Rhyncholepta">Rh.</tp:taxon-name-part><tp:taxon-name-part taxon-name-part-type="species" reg="henryi">henryi</tp:taxon-name-part></tp:taxon-name></italic> sp. n., holotype, ♂, French Guiana, Camp Caimans <bold>7</bold><italic><tp:taxon-name><tp:taxon-name-part taxon-name-part-type="genus" reg="Rhyncholepta">Rh.</tp:taxon-name-part><tp:taxon-name-part taxon-name-part-type="species" reg="meinanderi">meinanderi</tp:taxon-name-part></tp:taxon-name></italic> Becker &amp; Grazia-Vieira, 1971, ♂, Ecuador, Arajuno env. <bold>8</bold><italic><tp:taxon-name><tp:taxon-name-part taxon-name-part-type="genus" reg="Rhyncholepta">Rh.</tp:taxon-name-part><tp:taxon-name-part taxon-name-part-type="species" reg="wheeleri">wheeleri</tp:taxon-name-part></tp:taxon-name></italic> sp. n., holotype, ♂, Guyana. (photographs P. Kment)</p></caption><graphic xmlns:xlink="http://www.w3.org/1999/xlink" xlink:href="zookeys-796-347-g002.jpg" position="float" orientation="portrait" xlink:type="simple" id="oo_243140.jpg"/></fig><fig id="F4" position="float" orientation="portrait"><label>Figures 14–25.</label><caption><p>Apex of scutellum of <italic><tp:taxon-name><tp:taxon-name-part taxon-name-part-type="genus" reg="Rhyncholepta">Rhyncholepta</tp:taxon-name-part></tp:taxon-name></italic> species. <bold>14–18</bold><italic><tp:taxon-name><tp:taxon-name-part taxon-name-part-type="genus" reg="Rhyncholepta">Rh.</tp:taxon-name-part><tp:taxon-name-part taxon-name-part-type="species" reg="grandicallosa">grandicallosa</tp:taxon-name-part><tp:taxon-name-part taxon-name-part-type="subspecies" reg="grandicallosa">grandicallosa</tp:taxon-name-part></tp:taxon-name></italic> Bergroth, 1911: 14 – ♀, lectotype, French Guiana <bold>15</bold> ♂, candidate neotype, French Guiana, Camp Caimans <bold>16</bold> ♂, French Guiana, Camp Voltaire <bold>17–18</bold> French Guiana, Camp Caimans (<bold>17</bold> ♀, <bold>18</bold> ♂). <bold>19–22</bold><italic><tp:taxon-name><tp:taxon-name-part taxon-name-part-type="genus" reg="Rhyncholepta">Rh.</tp:taxon-name-part><tp:taxon-name-part taxon-name-part-type="species" reg="grandicallosa">grandicallosa</tp:taxon-name-part><tp:taxon-name-part taxon-name-part-type="subspecies" reg="centroamericana">centroamericana</tp:taxon-name-part></tp:taxon-name></italic> subsp. n.: <bold>19</bold> ♀, Panama, Barra del Colorado <bold>20</bold> ♀, Costa Rica, Rancho Quemado <bold>21</bold> ♂, Panama, Pipeline Road <bold>22</bold> Guatemala, Firmeza. <bold>23</bold><italic><tp:taxon-name><tp:taxon-name-part taxon-name-part-type="genus" reg="Rhyncholepta">Rh.</tp:taxon-name-part><tp:taxon-name-part taxon-name-part-type="species" reg="henryi">henryi</tp:taxon-name-part></tp:taxon-name></italic> sp. n., holotype, ♂, French Guiana, Camp Caimans. <bold>24</bold><italic><tp:taxon-name><tp:taxon-name-part taxon-name-part-type="genus" reg="Rhyncholepta">Rh.</tp:taxon-name-part><tp:taxon-name-part taxon-name-part-type="species" reg="meinanderi">meinanderi</tp:taxon-name-part></tp:taxon-name></italic> Becker &amp; Grazia-Vieira, 1971, ♂, Ecuador, Arajuno env. <bold>25</bold><italic><tp:taxon-name><tp:taxon-name-part taxon-name-part-type="genus" reg="Rhyncholepta">Rh.</tp:taxon-name-part><tp:taxon-name-part taxon-name-part-type="species" reg="wheeleri">wheeleri</tp:taxon-name-part></tp:taxon-name></italic> sp. n., holotype, ♂, Guyana. (photographs <bold>14</bold> A. Albrecht; <bold>15– 21, 23–25</bold> P. Kment; <bold>22</bold> J.E. Eger)</p></caption><graphic xmlns:xlink="http://www.w3.org/1999/xlink" xlink:href="zookeys-796-347-g004.jpg" position="float" orientation="portrait" xlink:type="simple" id="oo_243143.jpg"/></fig><fig id="F7" position="float" orientation="portrait"><label>Figures 36–41.</label><caption><p>Genital capsule (<bold>36, 38, 40</bold> magnification 32×) and detail of hypandrium (<bold>37, 39, 41</bold> 80×) in ventral view. <bold>36–37</bold><italic><tp:taxon-name><tp:taxon-name-part taxon-name-part-type="genus" reg="Rhyncholepta">Rh.</tp:taxon-name-part><tp:taxon-name-part taxon-name-part-type="species" reg="henryi">henryi</tp:taxon-name-part></tp:taxon-name></italic> sp. n., holotype, French Guiana, Camp Caimans <bold>38–39</bold><italic><tp:taxon-name><tp:taxon-name-part taxon-name-part-type="genus" reg="Rhyncholepta">Rh.</tp:taxon-name-part><tp:taxon-name-part taxon-name-part-type="species" reg="meinanderi">meinanderi</tp:taxon-name-part></tp:taxon-name></italic> Becker &amp; Grazia-Vieira, 1971, Ecuador, Yasui NP <bold>40–41</bold><italic><tp:taxon-name><tp:taxon-name-part taxon-name-part-type="genus" reg="Rhyncholepta">Rh.</tp:taxon-name-part><tp:taxon-name-part taxon-name-part-type="species" reg="wheeleri">wheeleri</tp:taxon-name-part></tp:taxon-name></italic> sp. n., holotype, Guyana. Scale bars: 1 mm (<bold>36, 38, 40</bold>); 0.5 mm (<bold>37, 39, 41</bold>). (micrographs P. Kment)</p></caption><graphic xmlns:xlink="http://www.w3.org/1999/xlink" xlink:href="zookeys-796-347-g007.jpg" position="float" orientation="portrait" xlink:type="simple" id="oo_243146.jpg"/></fig><fig id="F9" position="float" orientation="portrait"><label>Figures 48–53.</label><caption><p>Genital capsule (<bold>48, 50, 52</bold> magnification 45×) and detail of hypandrium (<bold>49, 51, 53</bold> 80×) in posterior (caudal) view. <bold>48–49</bold><italic><tp:taxon-name><tp:taxon-name-part taxon-name-part-type="genus" reg="Rhyncholepta">Rh.</tp:taxon-name-part><tp:taxon-name-part taxon-name-part-type="species" reg="henryi">henryi</tp:taxon-name-part></tp:taxon-name></italic> sp. n., holotype, French Guiana, Camp Caimans <bold>50–51</bold><italic><tp:taxon-name><tp:taxon-name-part taxon-name-part-type="genus" reg="Rhyncholepta">Rh.</tp:taxon-name-part><tp:taxon-name-part taxon-name-part-type="species" reg="meinanderi">meinanderi</tp:taxon-name-part></tp:taxon-name></italic> Becker &amp; Grazia-Vieira, 1971, Ecuador, Yasui NP <bold>52–53</bold><italic><tp:taxon-name><tp:taxon-name-part taxon-name-part-type="genus" reg="Rhyncholepta">Rh.</tp:taxon-name-part><tp:taxon-name-part taxon-name-part-type="species" reg="wheeleri">wheeleri</tp:taxon-name-part></tp:taxon-name></italic> sp. n., holotype, Guyana. Abbreviations: <bold>ap</bold> anterior hypandrial projection, <bold>lp</bold> lateral hypandrial projection, <bold>pp</bold> posterior hypandrial projection. Scale bars: 1 mm (<bold>48, 50, 52</bold>); 0.5 mm (<bold>49, 51, 53</bold>). (micrographs: P. Kment)</p></caption><graphic xmlns:xlink="http://www.w3.org/1999/xlink" xlink:href="zookeys-796-347-g009.jpg" position="float" orientation="portrait" xlink:type="simple" id="oo_243148.jpg"/></fig><fig id="F11" position="float" orientation="portrait"><label>Figures 60–65.</label><caption><p>Genital capsule (<bold>69, 62, 64</bold> magnification 32×) and detail of hypandrium (<bold>61, 63, 65</bold> 70×) in dorsal view. <bold>60–61</bold><italic><tp:taxon-name><tp:taxon-name-part taxon-name-part-type="genus" reg="Rhyncholepta">Rh.</tp:taxon-name-part><tp:taxon-name-part taxon-name-part-type="species" reg="henryi">henryi</tp:taxon-name-part></tp:taxon-name></italic> sp. n., holotype, French Guiana, Camp Caimans <bold>62–63</bold><italic><tp:taxon-name><tp:taxon-name-part taxon-name-part-type="genus" reg="Rhyncholepta">Rh.</tp:taxon-name-part><tp:taxon-name-part taxon-name-part-type="species" reg="meinanderi">meinanderi</tp:taxon-name-part></tp:taxon-name></italic> Becker &amp; Grazia-Vieira, 1971, Ecuador, Yasui NP <bold>64–65</bold><italic><tp:taxon-name><tp:taxon-name-part taxon-name-part-type="genus" reg="Rhyncholepta">Rh.</tp:taxon-name-part><tp:taxon-name-part taxon-name-part-type="species" reg="wheeleri">wheeleri</tp:taxon-name-part></tp:taxon-name></italic> sp. n., holotype, Guyana. Abbreviations: <bold>a</bold> angle between posterior and lateral hypandrial projection, <bold>ap</bold> anterior hypandrial projection, <bold>lp</bold> lateral hypandrial projection, <bold>ppb</bold> base of posterior hypandrial projection. Scale bars: 1 mm (<bold>60, 62, 64</bold>); 0.5 mm (<bold>61, 63, 65</bold>). (micrographs: P. Kment)</p></caption><graphic xmlns:xlink="http://www.w3.org/1999/xlink" xlink:href="zookeys-796-347-g011.jpg" position="float" orientation="portrait" xlink:type="simple" id="oo_243150.jpg"/></fig><fig id="F12" position="float" orientation="portrait"><label>Figures 66–71.</label><caption><p>Genital capsule and hypandrium in lateral view (magnification 35×). <bold>66</bold><italic><tp:taxon-name><tp:taxon-name-part taxon-name-part-type="genus" reg="Rhyncholepta">Rh.</tp:taxon-name-part><tp:taxon-name-part taxon-name-part-type="species" reg="grandicallosa">grandicallosa</tp:taxon-name-part><tp:taxon-name-part taxon-name-part-type="subspecies" reg="grandicallosa">grandicallosa</tp:taxon-name-part></tp:taxon-name></italic> Bergroth, 1911, French Guiana, Camp Caimans <bold>67–68</bold><italic><tp:taxon-name><tp:taxon-name-part taxon-name-part-type="genus" reg="Rhyncholepta">Rh.</tp:taxon-name-part><tp:taxon-name-part taxon-name-part-type="species" reg="grandicallosa">grandicallosa</tp:taxon-name-part><tp:taxon-name-part taxon-name-part-type="subspecies" reg="centroamericana">centroamericana</tp:taxon-name-part></tp:taxon-name></italic> subsp. n.: <bold>67</bold> Panama, Pipeline Road <bold>68</bold> Costa Rica, Rancho Quemado <bold>69</bold><italic><tp:taxon-name><tp:taxon-name-part taxon-name-part-type="genus" reg="Rhyncholepta">Rh.</tp:taxon-name-part><tp:taxon-name-part taxon-name-part-type="species" reg="henryi">henryi</tp:taxon-name-part></tp:taxon-name></italic> sp. n., holotype, French Guiana, Camp Caimans <bold>70</bold><italic><tp:taxon-name><tp:taxon-name-part taxon-name-part-type="genus" reg="Rhyncholepta">Rh.</tp:taxon-name-part><tp:taxon-name-part taxon-name-part-type="species" reg="meinanderi">meinanderi</tp:taxon-name-part></tp:taxon-name></italic> Becker &amp; Grazia-Vieira, 1971, Ecuador, Yasui NP <bold>71</bold><italic><tp:taxon-name><tp:taxon-name-part taxon-name-part-type="genus" reg="Rhyncholepta">Rh.</tp:taxon-name-part><tp:taxon-name-part taxon-name-part-type="species" reg="wheeleri">wheeleri</tp:taxon-name-part></tp:taxon-name></italic> sp. n., holotype, Guyana. Scale bars: 1 mm. (micrographs P. Kment)</p></caption><graphic xmlns:xlink="http://www.w3.org/1999/xlink" xlink:href="zookeys-796-347-g012.jpg" position="float" orientation="portrait" xlink:type="simple" id="oo_243151.jpg"/></fig><fig id="F13" position="float" orientation="portrait"><label>Figures 72–77.</label><caption><p>Hypandrial processes in dorso-posterolateral (most exposed) view (magnification 110×). <bold>72</bold><italic><tp:taxon-name><tp:taxon-name-part taxon-name-part-type="genus" reg="Rhyncholepta">Rh.</tp:taxon-name-part><tp:taxon-name-part taxon-name-part-type="species" reg="grandicallosa">grandicallosa</tp:taxon-name-part><tp:taxon-name-part taxon-name-part-type="subspecies" reg="grandicallosa">grandicallosa</tp:taxon-name-part></tp:taxon-name></italic> Bergroth, 1911, French Guiana, Camp Caimans <bold>73–74</bold><italic><tp:taxon-name><tp:taxon-name-part taxon-name-part-type="genus" reg="Rhyncholepta">Rh.</tp:taxon-name-part><tp:taxon-name-part taxon-name-part-type="species" reg="grandicallosa">grandicallosa</tp:taxon-name-part><tp:taxon-name-part taxon-name-part-type="subspecies" reg="centroamericana">centroamericana</tp:taxon-name-part></tp:taxon-name></italic> subsp. n.: <bold>73</bold> Panama, Pipeline Road <bold>74</bold> Costa Rica, Rancho Quemado <bold>75</bold><italic><tp:taxon-name><tp:taxon-name-part taxon-name-part-type="genus" reg="Rhyncholepta">Rh.</tp:taxon-name-part><tp:taxon-name-part taxon-name-part-type="species" reg="henryi">henryi</tp:taxon-name-part></tp:taxon-name></italic> sp. n., holotype, French Guiana, Camp Caimans <bold>76</bold><italic><tp:taxon-name><tp:taxon-name-part taxon-name-part-type="genus" reg="Rhyncholepta">Rh.</tp:taxon-name-part><tp:taxon-name-part taxon-name-part-type="species" reg="meinanderi">meinanderi</tp:taxon-name-part></tp:taxon-name></italic> Becker &amp; Grazia-Vieira, 1971, Ecuador, Yasui NP <bold>77</bold><italic><tp:taxon-name><tp:taxon-name-part taxon-name-part-type="genus" reg="Rhyncholepta">Rh.</tp:taxon-name-part><tp:taxon-name-part taxon-name-part-type="species" reg="wheeleri">wheeleri</tp:taxon-name-part></tp:taxon-name></italic> sp. n., holotype, Guyana. Abbreviations: <bold>a</bold> angle between posterior and lateral hypandrial projection, <bold>ap</bold> anterior hypandrial projection, <bold>lp</bold> lateral hypandrial projection, <bold>pp</bold> posterior hypandrial projection. Scale bars: 0.2 mm. (micrographs: P. Kment)</p></caption><graphic xmlns:xlink="http://www.w3.org/1999/xlink" xlink:href="zookeys-796-347-g013.jpg" position="float" orientation="portrait" xlink:type="simple" id="oo_243152.jpg"/></fig><fig id="F15" position="float" orientation="portrait"><label>Figures 84–89.</label><caption><p>Phallus in dorsal (<bold>84, 87</bold>), lateral (<bold>85, 88</bold>) and ventral (<bold>86, 89</bold>) view. <bold>84–86</bold><italic><tp:taxon-name><tp:taxon-name-part taxon-name-part-type="genus" reg="Rhyncholepta">Rh.</tp:taxon-name-part><tp:taxon-name-part taxon-name-part-type="species" reg="henryi">henryi</tp:taxon-name-part></tp:taxon-name></italic> sp. n., French Guiana, 33 km SE Roura on Kaw Rd. <bold>87–89</bold><italic><tp:taxon-name><tp:taxon-name-part taxon-name-part-type="genus" reg="Rhyncholepta">Rh.</tp:taxon-name-part><tp:taxon-name-part taxon-name-part-type="species" reg="meinanderi">meinanderi</tp:taxon-name-part></tp:taxon-name></italic> Becker &amp; Grazia-Vieira, 1971, Brazil, near Fzda. Rancho Grande. Not to scale. Abbreviations: <bold>ae</bold> aedeagus (= vesica), <bold>cjs</bold> conjunctiva sclerites. (photographs: J.E. Eger)</p></caption><graphic xmlns:xlink="http://www.w3.org/1999/xlink" xlink:href="zookeys-796-347-g015.jpg" position="float" orientation="portrait" xlink:type="simple" id="oo_243154.jpg"/></fig><fig id="F16" position="float" orientation="portrait"><label>Figures 90–93.</label><caption><p>Female external genitalia in ventro-posterior view. <bold>90</bold><italic><tp:taxon-name><tp:taxon-name-part taxon-name-part-type="genus" reg="Rhyncholepta">Rh.</tp:taxon-name-part><tp:taxon-name-part taxon-name-part-type="species" reg="grandicallosa">grandicallosa</tp:taxon-name-part><tp:taxon-name-part taxon-name-part-type="subspecies" reg="grandicallosa">grandicallosa</tp:taxon-name-part></tp:taxon-name></italic> Bergroth, 1911 <bold>91</bold><italic><tp:taxon-name><tp:taxon-name-part taxon-name-part-type="genus" reg="Rhyncholepta">Rh.</tp:taxon-name-part><tp:taxon-name-part taxon-name-part-type="species" reg="grandicallosa">grandicallosa</tp:taxon-name-part><tp:taxon-name-part taxon-name-part-type="subspecies" reg="centroamericana">centroamericana</tp:taxon-name-part></tp:taxon-name></italic> subsp. n. <bold>92</bold><italic><tp:taxon-name><tp:taxon-name-part taxon-name-part-type="genus" reg="Rhyncholepta">Rh.</tp:taxon-name-part><tp:taxon-name-part taxon-name-part-type="species" reg="henryi">henryi</tp:taxon-name-part></tp:taxon-name></italic> sp. n. <bold>93</bold><italic><tp:taxon-name><tp:taxon-name-part taxon-name-part-type="genus" reg="Rhyncholepta">Rh.</tp:taxon-name-part><tp:taxon-name-part taxon-name-part-type="species" reg="meinanderi">meinanderi</tp:taxon-name-part></tp:taxon-name></italic> Becker &amp; Grazia-Vieira, 1971. Not to scale. Abbreviations: <bold>lt8–9</bold> laterotergites VIII and IX, <bold>vf8–9</bold> valvifers VIII and IX, <bold>x</bold> segment X. (photographs: J.E. Eger)</p></caption><graphic xmlns:xlink="http://www.w3.org/1999/xlink" xlink:href="zookeys-796-347-g016.jpg" position="float" orientation="portrait" xlink:type="simple" id="oo_243155.jpg"/></fig><fig id="F17" position="float" orientation="portrait"><label>Figures 94–97.</label><caption><p>Annual distribution of collected <italic><tp:taxon-name><tp:taxon-name-part taxon-name-part-type="genus" reg="Rhyncholepta">Rhyncholepta</tp:taxon-name-part></tp:taxon-name></italic> specimens. <bold>94</bold><italic><tp:taxon-name><tp:taxon-name-part taxon-name-part-type="genus" reg="Rhyncholepta">Rh.</tp:taxon-name-part><tp:taxon-name-part taxon-name-part-type="species" reg="grandicallosa">grandicallosa</tp:taxon-name-part><tp:taxon-name-part taxon-name-part-type="subspecies" reg="grandicallosa">grandicallosa</tp:taxon-name-part></tp:taxon-name></italic> Bergroth, 1911 (899 specimens with dates analysed) <bold>95</bold><italic><tp:taxon-name><tp:taxon-name-part taxon-name-part-type="genus" reg="Rhyncholepta">Rh.</tp:taxon-name-part><tp:taxon-name-part taxon-name-part-type="species" reg="grandicallosa">grandicallosa</tp:taxon-name-part><tp:taxon-name-part taxon-name-part-type="subspecies" reg="centroamericana">centroamericana</tp:taxon-name-part></tp:taxon-name></italic> subsp. n. (121 specimens) <bold>96</bold><italic><tp:taxon-name><tp:taxon-name-part taxon-name-part-type="genus" reg="Rhyncholepta">Rh.</tp:taxon-name-part><tp:taxon-name-part taxon-name-part-type="species" reg="henryi">henryi</tp:taxon-name-part></tp:taxon-name></italic> sp. n. (43 specimens) <bold>97</bold><italic><tp:taxon-name><tp:taxon-name-part taxon-name-part-type="genus" reg="Rhyncholepta">Rh.</tp:taxon-name-part><tp:taxon-name-part taxon-name-part-type="species" reg="meinanderi">meinanderi</tp:taxon-name-part></tp:taxon-name></italic> Becker &amp; Grazia-Vieira, 1971 (22 specimens).</p></caption><graphic xmlns:xlink="http://www.w3.org/1999/xlink" xlink:href="zookeys-796-347-g017.jpg" position="float" orientation="portrait" xlink:type="simple" id="oo_243156.jpg"/></fig><table-wrap id="T1" position="float" orientation="portrait"><label>Table 1.</label><caption><p>Measurements of <italic><tp:taxon-name><tp:taxon-name-part taxon-name-part-type="genus" reg="Rhyncholepta">Rhyncholepta</tp:taxon-name-part></tp:taxon-name></italic> species-group taxa.</p></caption><table id="TID0ERTAI" rules="all"><tbody><tr><th rowspan="2" colspan="1">Measurement (mm): median, minimum–maximum, n of specimens</th><th rowspan="1" colspan="2">
                    <italic><tp:taxon-name>
                        <tp:taxon-name-part taxon-name-part-type="genus" reg="Rhyncholepta">Rhyncholepta</tp:taxon-name-part>
                        <tp:taxon-name-part taxon-name-part-type="species" reg="grandicallosa">grandicallosa</tp:taxon-name-part>
                        <tp:taxon-name-part taxon-name-part-type="subspecies" reg="grandicallosa">grandicallosa</tp:taxon-name-part>
                      </tp:taxon-name></italic>
                  </th><th rowspan="1" colspan="2">
                    <italic><tp:taxon-name>
                        <tp:taxon-name-part taxon-name-part-type="genus" reg="Rhyncholepta">Rhyncholepta</tp:taxon-name-part>
                        <tp:taxon-name-part taxon-name-part-type="species" reg="grandicallosa">grandicallosa</tp:taxon-name-part>
                        <tp:taxon-name-part taxon-name-part-type="subspecies" reg="centroamericana">centroamericana</tp:taxon-name-part>
                      </tp:taxon-name></italic>
                  </th><th rowspan="1" colspan="2">
                    <italic><tp:taxon-name>
                        <tp:taxon-name-part taxon-name-part-type="genus" reg="Rhyncholepta">Rhyncholepta</tp:taxon-name-part>
                        <tp:taxon-name-part taxon-name-part-type="species" reg="henryi">henryi</tp:taxon-name-part>
                      </tp:taxon-name></italic>
                  </th><th rowspan="1" colspan="2">
                    <italic><tp:taxon-name>
                        <tp:taxon-name-part taxon-name-part-type="genus" reg="Rhyncholepta">Rhyncholepta</tp:taxon-name-part>
                        <tp:taxon-name-part taxon-name-part-type="species" reg="meinanderi">meinanderi</tp:taxon-name-part>
                      </tp:taxon-name></italic>
                  </th><th rowspan="1" colspan="1">
                    <italic><tp:taxon-name>
                        <tp:taxon-name-part taxon-name-part-type="genus" reg="Rhyncholepta">Rhyncholepta</tp:taxon-name-part>
                        <tp:taxon-name-part taxon-name-part-type="species" reg="wheeleri">wheeleri</tp:taxon-name-part>
                      </tp:taxon-name></italic>
                  </th></tr><tr><th rowspan="1" colspan="1">male</th><th rowspan="1" colspan="1">female</th><th rowspan="1" colspan="1">male</th><th rowspan="1" colspan="1">female</th><th rowspan="1" colspan="1">male</th><th rowspan="1" colspan="1">female</th><th rowspan="1" colspan="1">male</th><th rowspan="1" colspan="1">female</th><th rowspan="1" colspan="1">male</th></tr><tr><td rowspan="3" colspan="1">Total body length</td><td rowspan="1" colspan="1">12.79</td><td rowspan="1" colspan="1">11.95</td><td rowspan="1" colspan="1">12.66</td><td rowspan="1" colspan="1">12.67</td><td rowspan="1" colspan="1">12.18</td><td rowspan="1" colspan="1">12.20</td><td rowspan="1" colspan="1">12.55</td><td rowspan="1" colspan="1">12.50</td><td rowspan="1" colspan="1">13.17</td></tr><tr><td rowspan="1" colspan="1">
                    <bold>11.75–13.30</bold>
                  </td><td rowspan="1" colspan="1">
                    <bold>11.25–12.53</bold>
                  </td><td rowspan="1" colspan="1">
                    <bold>11.22–13.44</bold>
                  </td><td rowspan="1" colspan="1">
                    <bold>11.29–14.00</bold>
                  </td><td rowspan="1" colspan="1">
                    <bold>11.44–12.88</bold>
                  </td><td rowspan="1" colspan="1">
                    <bold>11.70–12.80</bold>
                  </td><td rowspan="1" colspan="1">
                    <bold>12.50–13.90</bold>
                  </td><td rowspan="1" colspan="1">
                    <bold>12.20–13.74</bold>
                  </td><td rowspan="1" colspan="1"/></tr><tr><td rowspan="1" colspan="1">n = 9</td><td rowspan="1" colspan="1">n = 10</td><td rowspan="1" colspan="1">n = 10</td><td rowspan="1" colspan="1">n = 10</td><td rowspan="1" colspan="1">n = 9</td><td rowspan="1" colspan="1">n = 10</td><td rowspan="1" colspan="1">n = 5</td><td rowspan="1" colspan="1">n = 6</td><td rowspan="1" colspan="1">n = 1</td></tr><tr><td rowspan="3" colspan="1">Body length to segment VII</td><td rowspan="1" colspan="1">11.31</td><td rowspan="1" colspan="1">11.19</td><td rowspan="1" colspan="1">10.92</td><td rowspan="1" colspan="1">11.90</td><td rowspan="1" colspan="1">10.78</td><td rowspan="1" colspan="1">11.23</td><td rowspan="1" colspan="1">11.20</td><td rowspan="1" colspan="1">11.25</td><td rowspan="1" colspan="1">–</td></tr><tr><td rowspan="1" colspan="1">
                    <bold>10.50–12.30</bold>
                  </td><td rowspan="1" colspan="1">
                    <bold>10.25–11.70</bold>
                  </td><td rowspan="1" colspan="1">
                    <bold>10.01–11.68</bold>
                  </td><td rowspan="1" colspan="1">
                    <bold>10.61–12.80</bold>
                  </td><td rowspan="1" colspan="1">
                    <bold>10.00–11.24</bold>
                  </td><td rowspan="1" colspan="1">
                    <bold>10.90–11.45</bold>
                  </td><td rowspan="1" colspan="1">
                    <bold>10.70–11.90</bold>
                  </td><td rowspan="1" colspan="1">
                    <bold>10.70–11.40</bold>
                  </td><td rowspan="1" colspan="1"/></tr><tr><td rowspan="1" colspan="1">n = 10</td><td rowspan="1" colspan="1">n = 10</td><td rowspan="1" colspan="1">n = 10</td><td rowspan="1" colspan="1">n = 10</td><td rowspan="1" colspan="1">n = 10</td><td rowspan="1" colspan="1">n = 10</td><td rowspan="1" colspan="1">n = 7</td><td rowspan="1" colspan="1">n = 8</td><td rowspan="1" colspan="1">n = 1</td></tr><tr><td rowspan="3" colspan="1">Head length</td><td rowspan="1" colspan="1">2.41</td><td rowspan="1" colspan="1">2.45</td><td rowspan="1" colspan="1">2.46</td><td rowspan="1" colspan="1">2.55</td><td rowspan="1" colspan="1">2.50</td><td rowspan="1" colspan="1">2.50</td><td rowspan="1" colspan="1">2.48</td><td rowspan="1" colspan="1">2.51</td><td rowspan="1" colspan="1">2.65</td></tr><tr><td rowspan="1" colspan="1">
                    <bold>2.22–2.50</bold>
                  </td><td rowspan="1" colspan="1">
                    <bold>2.30–2.60</bold>
                  </td><td rowspan="1" colspan="1">
                    <bold>2.24–2.70</bold>
                  </td><td rowspan="1" colspan="1">
                    <bold>2.27–2.76</bold>
                  </td><td rowspan="1" colspan="1">
                    <bold>2.34–2.65</bold>
                  </td><td rowspan="1" colspan="1">
                    <bold>2.35–2.64</bold>
                  </td><td rowspan="1" colspan="1">
                    <bold>2.20–2.55</bold>
                  </td><td rowspan="1" colspan="1">
                    <bold>2.35–2.76</bold>
                  </td><td rowspan="1" colspan="1"/></tr><tr><td rowspan="1" colspan="1">n = 10</td><td rowspan="1" colspan="1">n = 10</td><td rowspan="1" colspan="1">n = 10</td><td rowspan="1" colspan="1">n = 10</td><td rowspan="1" colspan="1">n = 10</td><td rowspan="1" colspan="1">n = 10</td><td rowspan="1" colspan="1">n = 7</td><td rowspan="1" colspan="1">n = 10</td><td rowspan="1" colspan="1">n = 1</td></tr><tr><td rowspan="3" colspan="1">Head width</td><td rowspan="1" colspan="1">2.31</td><td rowspan="1" colspan="1">2.30</td><td rowspan="1" colspan="1">2.34</td><td rowspan="1" colspan="1">2.40</td><td rowspan="1" colspan="1">2.35</td><td rowspan="1" colspan="1">2.38</td><td rowspan="1" colspan="1">2.30</td><td rowspan="1" colspan="1">2.34</td><td rowspan="1" colspan="1">2.40</td></tr><tr><td rowspan="1" colspan="1">
                    <bold>2.21–2.37</bold>
                  </td><td rowspan="1" colspan="1">
                    <bold>2.25–2.40</bold>
                  </td><td rowspan="1" colspan="1">
                    <bold>2.12–2.42</bold>
                  </td><td rowspan="1" colspan="1">
                    <bold>2.21–2.53</bold>
                  </td><td rowspan="1" colspan="1">
                    <bold>2.27–2.49</bold>
                  </td><td rowspan="1" colspan="1">
                    <bold>2.30–2.45</bold>
                  </td><td rowspan="1" colspan="1">
                    <bold>2.25–2.45</bold>
                  </td><td rowspan="1" colspan="1">
                    <bold>2.25–2.42</bold>
                  </td><td rowspan="1" colspan="1"/></tr><tr><td rowspan="1" colspan="1">n = 10</td><td rowspan="1" colspan="1">n = 10</td><td rowspan="1" colspan="1">n = 10</td><td rowspan="1" colspan="1">n = 10</td><td rowspan="1" colspan="1">n = 10</td><td rowspan="1" colspan="1">n = 10</td><td rowspan="1" colspan="1">n = 7</td><td rowspan="1" colspan="1">n = 10</td><td rowspan="1" colspan="1">n = 1</td></tr><tr><td rowspan="3" colspan="1">Interocular width</td><td rowspan="1" colspan="1">1.05</td><td rowspan="1" colspan="1">1.05</td><td rowspan="1" colspan="1">1.08</td><td rowspan="1" colspan="1">1.16</td><td rowspan="1" colspan="1">1.12</td><td rowspan="1" colspan="1">1.05</td><td rowspan="1" colspan="1">1.10</td><td rowspan="1" colspan="1">1.10</td><td rowspan="1" colspan="1">1.18</td></tr><tr><td rowspan="1" colspan="1">
                    <bold>0.95–1.16</bold>
                  </td><td rowspan="1" colspan="1">
                    <bold>1.00–1.15</bold>
                  </td><td rowspan="1" colspan="1">
                    <bold>1.04–1.15</bold>
                  </td><td rowspan="1" colspan="1">
                    <bold>1.03–1.21</bold>
                  </td><td rowspan="1" colspan="1">
                    <bold>1.01–1.19</bold>
                  </td><td rowspan="1" colspan="1">
                    <bold>1.00–1.21</bold>
                  </td><td rowspan="1" colspan="1">
                    <bold>1.00–1.14</bold>
                  </td><td rowspan="1" colspan="1">
                    <bold>1.00–1.17</bold>
                  </td><td rowspan="1" colspan="1"/></tr><tr><td rowspan="1" colspan="1">n = 10</td><td rowspan="1" colspan="1">n = 10</td><td rowspan="1" colspan="1">n = 10</td><td rowspan="1" colspan="1">n = 10</td><td rowspan="1" colspan="1">n = 10</td><td rowspan="1" colspan="1">n = 10</td><td rowspan="1" colspan="1">n = 7</td><td rowspan="1" colspan="1">n = 10</td><td rowspan="1" colspan="1">n = 1</td></tr><tr><td rowspan="3" colspan="1">Pronotum length</td><td rowspan="1" colspan="1">2.49</td><td rowspan="1" colspan="1">2.45</td><td rowspan="1" colspan="1">2.50</td><td rowspan="1" colspan="1">2.59</td><td rowspan="1" colspan="1">2.47</td><td rowspan="1" colspan="1">2.45</td><td rowspan="1" colspan="1">2.65</td><td rowspan="1" colspan="1">2.53</td><td rowspan="1" colspan="1">2.65</td></tr><tr><td rowspan="1" colspan="1">
                    <bold>2.35–2.70</bold>
                  </td><td rowspan="1" colspan="1">
                    <bold>2.30–2.65</bold>
                  </td><td rowspan="1" colspan="1">
                    <bold>2.28–2.71</bold>
                  </td><td rowspan="1" colspan="1">
                    <bold>2.36–2.84</bold>
                  </td><td rowspan="1" colspan="1">
                    <bold>2.26–2.65</bold>
                  </td><td rowspan="1" colspan="1">
                    <bold>2.10–2.55</bold>
                  </td><td rowspan="1" colspan="1">
                    <bold>2.51–2.80</bold>
                  </td><td rowspan="1" colspan="1">
                    <bold>2.40–2.70</bold>
                  </td><td rowspan="1" colspan="1"/></tr><tr><td rowspan="1" colspan="1">n = 10</td><td rowspan="1" colspan="1">n = 10</td><td rowspan="1" colspan="1">n = 10</td><td rowspan="1" colspan="1">n = 10</td><td rowspan="1" colspan="1">n = 10</td><td rowspan="1" colspan="1">n = 10</td><td rowspan="1" colspan="1">n = 7</td><td rowspan="1" colspan="1">n = 10</td><td rowspan="1" colspan="1">n = 1</td></tr><tr><td rowspan="3" colspan="1">Pronotum width</td><td rowspan="1" colspan="1">8.36</td><td rowspan="1" colspan="1">7.99</td><td rowspan="1" colspan="1">7.69</td><td rowspan="1" colspan="1">8.00</td><td rowspan="1" colspan="1">7.67</td><td rowspan="1" colspan="1">7.88</td><td rowspan="1" colspan="1">8.80</td><td rowspan="1" colspan="1">8.43</td><td rowspan="1" colspan="1">8.14</td></tr><tr><td rowspan="1" colspan="1">
                    <bold>7.93–8.70</bold>
                  </td><td rowspan="1" colspan="1">
                    <bold>7.75–8.75</bold>
                  </td><td rowspan="1" colspan="1">
                    <bold>6.85–8.24</bold>
                  </td><td rowspan="1" colspan="1">
                    <bold>7.03–8.68</bold>
                  </td><td rowspan="1" colspan="1">
                    <bold>7.53–8.10</bold>
                  </td><td rowspan="1" colspan="1">
                    <bold>7.55–8.10</bold>
                  </td><td rowspan="1" colspan="1">
                    <bold>8.40–9.85</bold>
                  </td><td rowspan="1" colspan="1">
                    <bold>7.85–8.85</bold>
                  </td><td rowspan="1" colspan="1"/></tr><tr><td rowspan="1" colspan="1">n = 10</td><td rowspan="1" colspan="1">n = 10</td><td rowspan="1" colspan="1">n = 10</td><td rowspan="1" colspan="1">n = 10</td><td rowspan="1" colspan="1">n = 10</td><td rowspan="1" colspan="1">n = 10</td><td rowspan="1" colspan="1">n = 7</td><td rowspan="1" colspan="1">n = 10</td><td rowspan="1" colspan="1">n = 1</td></tr><tr><td rowspan="3" colspan="1">Scutellum length</td><td rowspan="1" colspan="1">4.44</td><td rowspan="1" colspan="1">4.26</td><td rowspan="1" colspan="1">4.41</td><td rowspan="1" colspan="1">4.50</td><td rowspan="1" colspan="1">4.26</td><td rowspan="1" colspan="1">4.28</td><td rowspan="1" colspan="1">4.70</td><td rowspan="1" colspan="1">4.45</td><td rowspan="1" colspan="1">4.61</td></tr><tr><td rowspan="1" colspan="1">
                    <bold>4.25–4.75</bold>
                  </td><td rowspan="1" colspan="1">
                    <bold>4.10–4.42</bold>
                  </td><td rowspan="1" colspan="1">
                    <bold>3.97–4.69</bold>
                  </td><td rowspan="1" colspan="1">
                    <bold>4.08–4.85</bold>
                  </td><td rowspan="1" colspan="1">
                    <bold>4.04–4.45</bold>
                  </td><td rowspan="1" colspan="1">
                    <bold>4.05–4.34</bold>
                  </td><td rowspan="1" colspan="1">
                    <bold>4.55–5.01</bold>
                  </td><td rowspan="1" colspan="1">
                    <bold>4.30–4.70</bold>
                  </td><td rowspan="1" colspan="1"/></tr><tr><td rowspan="1" colspan="1">n = 10</td><td rowspan="1" colspan="1">n = 10</td><td rowspan="1" colspan="1">n = 10</td><td rowspan="1" colspan="1">n = 10</td><td rowspan="1" colspan="1">n = 10</td><td rowspan="1" colspan="1">n = 10</td><td rowspan="1" colspan="1">n = 7</td><td rowspan="1" colspan="1">n = 10</td><td rowspan="1" colspan="1">n = 1</td></tr><tr><td rowspan="3" colspan="1">Scutellum width</td><td rowspan="1" colspan="1">3.77</td><td rowspan="1" colspan="1">3.60</td><td rowspan="1" colspan="1">3.73</td><td rowspan="1" colspan="1">3.83</td><td rowspan="1" colspan="1">3.53</td><td rowspan="1" colspan="1">3.70</td><td rowspan="1" colspan="1">3.90</td><td rowspan="1" colspan="1">3.80</td><td rowspan="1" colspan="1">3.73</td></tr><tr><td rowspan="1" colspan="1">
                    <bold>3.53–3.91</bold>
                  </td><td rowspan="1" colspan="1">
                    <bold>3.40–3.93</bold>
                  </td><td rowspan="1" colspan="1">
                    <bold>3.39–3.90</bold>
                  </td><td rowspan="1" colspan="1">
                    <bold>3.44–4.10</bold>
                  </td><td rowspan="1" colspan="1">
                    <bold>3.10–3.69</bold>
                  </td><td rowspan="1" colspan="1">
                    <bold>3.60–3.76</bold>
                  </td><td rowspan="1" colspan="1">
                    <bold>3.80–4.15</bold>
                  </td><td rowspan="1" colspan="1">
                    <bold>3.50–4.00</bold>
                  </td><td rowspan="1" colspan="1"/></tr><tr><td rowspan="1" colspan="1">n = 10</td><td rowspan="1" colspan="1">n = 10</td><td rowspan="1" colspan="1">n = 10</td><td rowspan="1" colspan="1">n = 10</td><td rowspan="1" colspan="1">n = 10</td><td rowspan="1" colspan="1">n = 10</td><td rowspan="1" colspan="1">n = 7</td><td rowspan="1" colspan="1">n = 10</td><td rowspan="1" colspan="1">n = 1</td></tr><tr><td rowspan="3" colspan="1">Scape (I) length</td><td rowspan="1" colspan="1">0.79</td><td rowspan="1" colspan="1">0.75</td><td rowspan="1" colspan="1">0.76</td><td rowspan="1" colspan="1">0.77</td><td rowspan="1" colspan="1">0.79</td><td rowspan="1" colspan="1">0.80</td><td rowspan="1" colspan="1">0.79</td><td rowspan="1" colspan="1">0.78</td><td rowspan="1" colspan="1">0.78</td></tr><tr><td rowspan="1" colspan="1">
                    <bold>0.69–0.87</bold>
                  </td><td rowspan="1" colspan="1">
                    <bold>0.67–0.80</bold>
                  </td><td rowspan="1" colspan="1">
                    <bold>0.56–0.84</bold>
                  </td><td rowspan="1" colspan="1">
                    <bold>0.64–0.84</bold>
                  </td><td rowspan="1" colspan="1">
                    <bold>0.66–0.86</bold>
                  </td><td rowspan="1" colspan="1">
                    <bold>0.63–0.85</bold>
                  </td><td rowspan="1" colspan="1">
                    <bold>0.70–0.90</bold>
                  </td><td rowspan="1" colspan="1">
                    <bold>0.66–0.89</bold>
                  </td><td rowspan="1" colspan="1"/></tr><tr><td rowspan="1" colspan="1">n = 10</td><td rowspan="1" colspan="1">n = 10</td><td rowspan="1" colspan="1">n = 10</td><td rowspan="1" colspan="1">n = 10</td><td rowspan="1" colspan="1">n = 10</td><td rowspan="1" colspan="1">n = 10</td><td rowspan="1" colspan="1">n = 7</td><td rowspan="1" colspan="1">n = 10</td><td rowspan="1" colspan="1">n = 1</td></tr><tr><td rowspan="3" colspan="1">Basipedicellite (<abbrev xmlns:xlink="http://www.w3.org/1999/xlink" xlink:title="basipedicellite" id="ABBRID0EPYAG" xlink:type="simple">IIa</abbrev>) length</td><td rowspan="1" colspan="1">1.25</td><td rowspan="1" colspan="1">1.22</td><td rowspan="1" colspan="1">1.32</td><td rowspan="1" colspan="1">1.33</td><td rowspan="1" colspan="1">1.30</td><td rowspan="1" colspan="1">1.20</td><td rowspan="1" colspan="1">1.30</td><td rowspan="1" colspan="1">1.23</td><td rowspan="1" colspan="1">1.22</td></tr><tr><td rowspan="1" colspan="1">
                    <bold>1.12–1.38</bold>
                  </td><td rowspan="1" colspan="1">
                    <bold>1.14–1.36</bold>
                  </td><td rowspan="1" colspan="1">
                    <bold>1.16–1.43</bold>
                  </td><td rowspan="1" colspan="1">
                    <bold>1.21–1.44</bold>
                  </td><td rowspan="1" colspan="1">
                    <bold>1.08–1.48</bold>
                  </td><td rowspan="1" colspan="1">
                    <bold>1.10–1.25</bold>
                  </td><td rowspan="1" colspan="1">
                    <bold>1.18–1.50</bold>
                  </td><td rowspan="1" colspan="1">
                    <bold>1.15–1.46</bold>
                  </td><td rowspan="1" colspan="1"/></tr><tr><td rowspan="1" colspan="1">n = 10</td><td rowspan="1" colspan="1">n = 10</td><td rowspan="1" colspan="1">n = 10</td><td rowspan="1" colspan="1">n = 10</td><td rowspan="1" colspan="1">n = 10</td><td rowspan="1" colspan="1">n = 10</td><td rowspan="1" colspan="1">n = 7</td><td rowspan="1" colspan="1">n = 10</td><td rowspan="1" colspan="1">n = 1</td></tr><tr><td rowspan="3" colspan="1">Distipedicellite (<abbrev xmlns:xlink="http://www.w3.org/1999/xlink" xlink:title="distipedicellite" id="ABBRID0ED3AG" xlink:type="simple">IIb</abbrev>) length</td><td rowspan="1" colspan="1">2.55</td><td rowspan="1" colspan="1">2.35</td><td rowspan="1" colspan="1">2.50</td><td rowspan="1" colspan="1">2.44</td><td rowspan="1" colspan="1">2.56</td><td rowspan="1" colspan="1">2.55</td><td rowspan="1" colspan="1">2.70</td><td rowspan="1" colspan="1">2.52</td><td rowspan="1" colspan="1">2.63</td></tr><tr><td rowspan="1" colspan="1">
                    <bold>2.38–2.70</bold>
                  </td><td rowspan="1" colspan="1">
                    <bold>2.10–2.40</bold>
                  </td><td rowspan="1" colspan="1">
                    <bold>2.05–2.73</bold>
                  </td><td rowspan="1" colspan="1">
                    <bold>1.95–2.78</bold>
                  </td><td rowspan="1" colspan="1">
                    <bold>2.40–2.80</bold>
                  </td><td rowspan="1" colspan="1">
                    <bold>2.30–2.70</bold>
                  </td><td rowspan="1" colspan="1">
                    <bold>2.60–3.00</bold>
                  </td><td rowspan="1" colspan="1">
                    <bold>2.30–2.82</bold>
                  </td><td rowspan="1" colspan="1"/></tr><tr><td rowspan="1" colspan="1">n = 10</td><td rowspan="1" colspan="1">n = 10</td><td rowspan="1" colspan="1">n = 10</td><td rowspan="1" colspan="1">n = 10</td><td rowspan="1" colspan="1">n = 10</td><td rowspan="1" colspan="1">n = 10</td><td rowspan="1" colspan="1">n = 7</td><td rowspan="1" colspan="1">n = 10</td><td rowspan="1" colspan="1">n = 1</td></tr><tr><td rowspan="3" colspan="1">Basiflagellum (<abbrev xmlns:xlink="http://www.w3.org/1999/xlink" xlink:title="basiflagellum" id="ABBRID0EX6AG" xlink:type="simple">III</abbrev>) length</td><td rowspan="1" colspan="1">3.37</td><td rowspan="1" colspan="1">3.18</td><td rowspan="1" colspan="1">3.06</td><td rowspan="1" colspan="1">3.12</td><td rowspan="1" colspan="1">3.50</td><td rowspan="1" colspan="1">3.50</td><td rowspan="1" colspan="1">3.65</td><td rowspan="1" colspan="1">3.44</td><td rowspan="1" colspan="1">–</td></tr><tr><td rowspan="1" colspan="1">
                    <bold>2.96–3.60</bold>
                  </td><td rowspan="1" colspan="1">
                    <bold>3.05–3.35</bold>
                  </td><td rowspan="1" colspan="1">
                    <bold>2.60–3.44</bold>
                  </td><td rowspan="1" colspan="1">
                    <bold>2.68–3.43</bold>
                  </td><td rowspan="1" colspan="1">
                    <bold>3.20–3.65</bold>
                  </td><td rowspan="1" colspan="1">
                    <bold>3.12–3.70</bold>
                  </td><td rowspan="1" colspan="1">
                    <bold>3.40–3.95</bold>
                  </td><td rowspan="1" colspan="1">
                    <bold>3.25–3.60</bold>
                  </td><td rowspan="1" colspan="1"/></tr><tr><td rowspan="1" colspan="1">n = 10</td><td rowspan="1" colspan="1">n = 9</td><td rowspan="1" colspan="1">n = 10</td><td rowspan="1" colspan="1">n = 8</td><td rowspan="1" colspan="1">n = 10</td><td rowspan="1" colspan="1">n = 10</td><td rowspan="1" colspan="1">n = 7</td><td rowspan="1" colspan="1">n = 8</td><td rowspan="1" colspan="1"/></tr><tr><td rowspan="3" colspan="1">Distiflagellum (<abbrev xmlns:xlink="http://www.w3.org/1999/xlink" xlink:title="distiflagellum" id="ABBRID0ELDBG" xlink:type="simple">IV</abbrev>) length</td><td rowspan="1" colspan="1">2.93</td><td rowspan="1" colspan="1">2.65</td><td rowspan="1" colspan="1">2.58</td><td rowspan="1" colspan="1">2.64</td><td rowspan="1" colspan="1">2.76</td><td rowspan="1" colspan="1">2.95</td><td rowspan="1" colspan="1">3.13</td><td rowspan="1" colspan="1">3.00</td><td rowspan="1" colspan="1">–</td></tr><tr><td rowspan="1" colspan="1">
                    <bold>2.72–2.95</bold>
                  </td><td rowspan="1" colspan="1">
                    <bold>2.60–2.71</bold>
                  </td><td rowspan="1" colspan="1">
                    <bold>1.89–2.78</bold>
                  </td><td rowspan="1" colspan="1">
                    <bold>2.33–2.77</bold>
                  </td><td rowspan="1" colspan="1">
                    <bold>2.67–2.95</bold>
                  </td><td rowspan="1" colspan="1">
                    <bold>2.72–3.15</bold>
                  </td><td rowspan="1" colspan="1">
                    <bold>2.90–3.20</bold>
                  </td><td rowspan="1" colspan="1">
                    <bold>2.80–3.15</bold>
                  </td><td rowspan="1" colspan="1"/></tr><tr><td rowspan="1" colspan="1">n = 7</td><td rowspan="1" colspan="1">n = 5</td><td rowspan="1" colspan="1">n = 8</td><td rowspan="1" colspan="1">n = 7</td><td rowspan="1" colspan="1">n = 5</td><td rowspan="1" colspan="1">n = 9</td><td rowspan="1" colspan="1">n = 6</td><td rowspan="1" colspan="1">n = 7</td><td rowspan="1" colspan="1"/></tr></tbody></table></table-wrap><fig id="F18" position="float" orientation="portrait"><label>Figures 98–100.</label><caption><p>Distribution maps of <italic><tp:taxon-name><tp:taxon-name-part taxon-name-part-type="genus" reg="Rhyncholepta">Rhyncholepta</tp:taxon-name-part></tp:taxon-name></italic> species-group taxa. <bold>98</bold> Central America <bold>99</bold> South America <bold>100</bold> French Guiana. Color symbols: <italic><tp:taxon-name><tp:taxon-name-part taxon-name-part-type="genus" reg="Rhyncholepta">Rhyncholepta</tp:taxon-name-part><tp:taxon-name-part taxon-name-part-type="species" reg="grandicallosa">grandicallosa</tp:taxon-name-part><tp:taxon-name-part taxon-name-part-type="subspecies" reg="grandicallosa">grandicallosa</tp:taxon-name-part></tp:taxon-name></italic> Bergroth, 1911 (orange circles), <italic><tp:taxon-name><tp:taxon-name-part taxon-name-part-type="genus" reg="Rhyncholepta">Rh.</tp:taxon-name-part><tp:taxon-name-part taxon-name-part-type="species" reg="grandicallosa">grandicallosa</tp:taxon-name-part><tp:taxon-name-part taxon-name-part-type="subspecies" reg="centroamericana">centroamericana</tp:taxon-name-part></tp:taxon-name></italic> subsp. n. (red circles), <italic><tp:taxon-name><tp:taxon-name-part taxon-name-part-type="genus" reg="Rhyncholepta">Rh.</tp:taxon-name-part><tp:taxon-name-part taxon-name-part-type="species" reg="henryi">henryi</tp:taxon-name-part></tp:taxon-name></italic> sp. n. (blue circles), syntopic occurrence of <italic><tp:taxon-name><tp:taxon-name-part taxon-name-part-type="genus" reg="Rhyncholepta">Rh.</tp:taxon-name-part><tp:taxon-name-part taxon-name-part-type="species" reg="grandicallosa">g.</tp:taxon-name-part><tp:taxon-name-part taxon-name-part-type="subspecies" reg="grandicallosa">grandicallosa</tp:taxon-name-part></tp:taxon-name></italic> and <italic><tp:taxon-name><tp:taxon-name-part taxon-name-part-type="genus" reg="Rhyncholepta">Rh.</tp:taxon-name-part><tp:taxon-name-part taxon-name-part-type="species" reg="henryi">henryi</tp:taxon-name-part></tp:taxon-name></italic> (purple circles), <italic><tp:taxon-name><tp:taxon-name-part taxon-name-part-type="genus" reg="Rhyncholepta">Rh.</tp:taxon-name-part><tp:taxon-name-part taxon-name-part-type="species" reg="meinanderi">meinanderi</tp:taxon-name-part></tp:taxon-name></italic> Becker &amp; Grazia-Vieira, 1971 (green circles), <italic><tp:taxon-name><tp:taxon-name-part taxon-name-part-type="genus" reg="Rhyncholepta">Rh.</tp:taxon-name-part><tp:taxon-name-part taxon-name-part-type="species" reg="wheeleri">wheeleri</tp:taxon-name-part></tp:taxon-name></italic> sp. n. (black circle). Record of <italic><tp:taxon-name><tp:taxon-name-part taxon-name-part-type="genus" reg="Rhyncholepta">Rh.</tp:taxon-name-part><tp:taxon-name-part taxon-name-part-type="species" reg="grandicallosa">grandicallosa</tp:taxon-name-part></tp:taxon-name></italic> from Colombia with uncertain subspecies identity is marked by "?".</p></caption><graphic xmlns:xlink="http://www.w3.org/1999/xlink" xlink:href="zookeys-796-347-g018.jpg" position="float" orientation="portrait" xlink:type="simple" id="oo_243157.jpg"/></fig></tp:treatment-sec></tp:taxon-treatment>
