# Supplementary material for: Review of the Neotropical genus Rhyncholepta with descriptions of three new species-group taxa (Hemiptera, Heteroptera, Pentatomidae)
Source: Zookeys. 2018 Nov 15;(796):347–95. doi: 10.3897/zookeys.796.22517 (PMC6284112; doi:10.3897/zookeys.796.22517)
Supplement: XML Treatment for Rhyncholepta wheeleri [file zookeys.796.22517-treatment6.xml]

<!DOCTYPE tp:taxon-treatment
  PUBLIC "-//TaxonX//DTD Taxonomic Treatment Publishing DTD v0 20100105//EN" "tax-treatment-NSO.dtd">
<tp:taxon-treatment xmlns:tp="http://www.plazi.org/taxpub"><tp:treatment-meta><kwd-group><label>Taxon classification</label><kwd><named-content xmlns:xlink="http://www.w3.org/1999/xlink" content-type="kingdom">Animalia</named-content></kwd><kwd><named-content xmlns:xlink="http://www.w3.org/1999/xlink" content-type="order">ORDO</named-content></kwd><kwd><named-content xmlns:xlink="http://www.w3.org/1999/xlink" content-type="family">FAMILIA</named-content></kwd></kwd-group><mixed-citation publication-type="journal"><person-group><name><surname>Kment</surname><given-names>Petr</given-names></name><name><surname>Eger</surname><given-names>Joe E.</given-names></name><name><surname>Rider3</surname><given-names>Jr. David A.</given-names></name></person-group><article-title>Review of the Neotropical genus <italic><tp:taxon-name><tp:taxon-name-part taxon-name-part-type="genus" reg="Rhyncholepta">Rhyncholepta</tp:taxon-name-part></tp:taxon-name></italic> with descriptions of three new species-group taxa (<tp:taxon-name><tp:taxon-name-part taxon-name-part-type="order">Hemiptera</tp:taxon-name-part></tp:taxon-name>, <tp:taxon-name><tp:taxon-name-part taxon-name-part-type="suborder">Heteroptera</tp:taxon-name-part></tp:taxon-name>, <tp:taxon-name><tp:taxon-name-part taxon-name-part-type="family">Pentatomidae</tp:taxon-name-part></tp:taxon-name>)</article-title><source>Zookeys</source><day>15</day><month>11</month><year>2018</year><volume>2018</volume><issue>796</issue><fpage>347</fpage><lpage>395</lpage><pub-id pub-id-type="doi">10.3897/zookeys.796.22517</pub-id></mixed-citation></tp:treatment-meta><tp:nomenclature><tp:taxon-name>
            <tp:taxon-name-part taxon-name-part-type="genus" reg="Rhyncholepta">Rhyncholepta</tp:taxon-name-part>
            <tp:taxon-name-part taxon-name-part-type="species" reg="wheeleri">wheeleri</tp:taxon-name-part>
            <object-id xmlns:xlink="http://www.w3.org/1999/xlink" content-type="zoobank" xlink:type="simple">http://zoobank.org/CE334038-04E5-4140-8863-D1E18BE26578</object-id>
          </tp:taxon-name><tp:taxon-status xmlns:xlink="http://www.w3.org/1999/xlink" xlink:type="simple">sp. n.</tp:taxon-status><xref ref-type="fig" rid="F2">Figs 8</xref><xref ref-type="fig" rid="F4">, 25</xref><xref ref-type="fig" rid="F7">, 40–41</xref><xref ref-type="fig" rid="F9">, 52–53</xref><xref ref-type="fig" rid="F11">, 64–65</xref><xref ref-type="fig" rid="F12">, 71</xref><xref ref-type="fig" rid="F13">, 77</xref></tp:nomenclature><tp:treatment-sec sec-type="Type locality" id="SECID0EGTLO"><title>Type locality.</title><p>Guyana, sources of Oronoque and New River (ca. <named-content xmlns:xlink="http://www.w3.org/1999/xlink" content-type="dwc:verbatimCoordinates" xlink:type="simple"><named-content content-type="geo-json" specific-use="{&#34;type&#34;:&#34;Point&#34;,&#34;coordinates&#34;:[-57.933333,1.766667]}" id="NCID0EUYCK" xlink:type="simple">1°46'N 57°56'W</named-content></named-content>).</p></tp:treatment-sec><tp:treatment-sec sec-type="type material" id="SECID0EZYCK"><title>Type material.</title><p>Holotype: ♂ (Figs <xref ref-type="fig" rid="F2">8</xref>, <xref ref-type="fig" rid="F4">25</xref>, <xref ref-type="fig" rid="F7">40–41</xref>, <xref ref-type="fig" rid="F9">52–53</xref>, <xref ref-type="fig" rid="F11">64–65</xref>, <xref ref-type="fig" rid="F12">71</xref>, <xref ref-type="fig" rid="F13">77</xref>), "BRITISH GUIANA: / Oronoque &amp; New / River Heads. 1938. / H. Beddington. / B.M. 1938-346 [printed, white label] // ♂ [printed, white label] // HOLOTYPUS / <italic>RHYNCHOLEPTA</italic> / <italic>WHEELERI</italic> / sp. nov. / det. Kment, Eger, Rider 2017 [printed, red label]" (<named-content xmlns:xlink="http://www.w3.org/1999/xlink" content-type="dwc:institutional_code" xlink:type="simple">BMNH</named-content>). The holotype is pinned through scutellum, antennomeres <abbrev xmlns:xlink="http://www.w3.org/1999/xlink" xlink:title="distipedicellite" id="ABBRID0EW1CK" xlink:type="simple">IIb</abbrev> to <abbrev xmlns:xlink="http://www.w3.org/1999/xlink" xlink:title="distiflagellum" id="ABBRID0E11CK" xlink:type="simple">IV</abbrev> of both antennae, both middle legs and left hind leg missing; detached dissected abdomen + basi- (<abbrev xmlns:xlink="http://www.w3.org/1999/xlink" xlink:title="basipedicellite" id="ABBRID0E51CK" xlink:type="simple">IIa</abbrev>) and distipedicellite (<abbrev xmlns:xlink="http://www.w3.org/1999/xlink" xlink:title="distipedicellite" id="ABBRID0EC2CK" xlink:type="simple">IIb</abbrev>) of one antenna, and genital capsule + abdominal segment VIII are glued on two separate pieces of card attached to the same pin.</p></tp:treatment-sec><tp:treatment-sec sec-type="diagnosis" id="SECID0EG2CK"><title>Diagnosis.</title><p>Coloration, structure of head, thorax and pregenital abdomen, and vestiture as in other species of the genus (see redescription of <italic><tp:taxon-name><tp:taxon-name-part taxon-name-part-type="genus" reg="Rhyncholepta">Rhyncholepta</tp:taxon-name-part></tp:taxon-name></italic> above) except for the following characters.</p><p><italic>Apex of scutellum</italic> with anteapical black V-shaped stripe on scutellum reduced to few black punctures anteapically near each lateral margin (Figure <xref ref-type="fig" rid="F4">25</xref>). Apical V-shaped callosity very narrow, concolorous with surrounding surface of scutellum, hardly apparent in the single specimen examined (Figure <xref ref-type="fig" rid="F4">25</xref>).</p><p><italic>Male genitalia.</italic> Genital capsule in ventral view slightly constricted lateroapically, posterolateral angles obtusangulate, not prominent (Figs <xref ref-type="fig" rid="F7">40</xref>, <xref ref-type="fig" rid="F11">64</xref>); dorsal wall at base of posterolateral angles shallowly impressed (Figs <xref ref-type="fig" rid="F11">64</xref>, <xref ref-type="fig" rid="F12">71</xref>). Ventral rim in ventral view with wide M-shaped projection apically, shallow V-shaped incision medially; posterior hypandrial projections situated posterolaterally, short, pointed, directed ventrally (Figs <xref ref-type="fig" rid="F7">40–41</xref>); basal portions of posterior projections not visible in this view. Hypandrium in posterior view with three pairs of projections: posterior ones caudal, very <!--PageBreak-->short, acute but not spinose, directed ventrolaterad (Figs <xref ref-type="fig" rid="F9">52</xref>, <xref ref-type="fig" rid="F9">53</xref>: pp); lateral projections very narrow, directed posterolaterad, apices spinose, straight (Figs <xref ref-type="fig" rid="F9">52</xref>, <xref ref-type="fig" rid="F9">53</xref>: lp); anterior projections steeply sloping downwards, appearing narrowly parallel-sided, acutangulate apically, apices directed laterad (Figs <xref ref-type="fig" rid="F9">52</xref>, <xref ref-type="fig" rid="F9">53</xref>: ap). Anterior hypandrial projections in most exposed (dorso-posterolateral) view appearing roughly quadrangular, dorsal margins slightly concave, each apically with sharp spine strongly curved downwards (Figure <xref ref-type="fig" rid="F13">77</xref>: ap); bases of posterior and lateral projections widely separated, both projections parallel (Figure <xref ref-type="fig" rid="F13">77</xref>: a); posterior projection short, narrowing towards acute apex (Figure <xref ref-type="fig" rid="F13">77</xref>: pp); lateral projection long, spinous, nearly straight (Figure <xref ref-type="fig" rid="F13">77</xref>: lp). Anterior hypandrial projections in dorsal view parallel, each parallel-sided, abruptly sharpened apically, apices slightly divergent (Figs <xref ref-type="fig" rid="F11">64</xref>, <xref ref-type="fig" rid="F11">65</xref>: ap); posterior projections visible as acute angles (Figure <xref ref-type="fig" rid="F11">65</xref>: ppb); lateral projections directed laterad, narrowing to sharp spine, not curved apically (Figure <xref ref-type="fig" rid="F11">65</xref>: lp). <italic>Phallus</italic> not dissected in unique specimen available.</p><p><italic>Female.</italic> Unknown.</p><p><italic>Measurements</italic> of the holotype (see Table <xref ref-type="table" rid="T1">1</xref>).</p></tp:treatment-sec><tp:treatment-sec sec-type="Differential diagnosis" id="SECID0E65CK"><title>Differential diagnosis.</title><p>See above key.</p></tp:treatment-sec><tp:treatment-sec sec-type="etymology" id="SECID0EE6CK"><title>Etymology.</title><p>The species is dedicated to Alfred G. Wheeler, Jr. (Department of Plant and Environmental Sciences, Clemson University, Clemson, South Carolina, USA), our friend and colleague, and excellent specialist in systematics and biology of <tp:taxon-name><tp:taxon-name-part taxon-name-part-type="order">Hemiptera</tp:taxon-name-part></tp:taxon-name>. We feel it is appropriate that Tom Henry and Al Wheeler, long-time friends and co-authors of many papers, also share two species of the same genus.</p><!--PageBreak--></tp:treatment-sec><tp:treatment-sec sec-type="Collecting circumstances" id="SECID0EQ6CK"><title>Collecting circumstances.</title><p>Unknown.</p></tp:treatment-sec><tp:treatment-sec sec-type="distribution" id="SECID0EV6CK"><title>Distribution</title><p>(Figure <xref ref-type="fig" rid="F18">99</xref>). Guyana (present paper).</p><!--PageBreak--></tp:treatment-sec><tp:treatment-sec><!--Section generated to contain objects referenced in tp:taxon-treatment.--><fig id="F2" position="float" orientation="portrait"><label>Figures 5–8.</label><caption><p>Habitus of <italic><tp:taxon-name><tp:taxon-name-part taxon-name-part-type="genus" reg="Rhyncholepta">Rhyncholepta</tp:taxon-name-part></tp:taxon-name></italic> species. <bold>5</bold><italic><tp:taxon-name><tp:taxon-name-part taxon-name-part-type="genus" reg="Rhyncholepta">Rh.</tp:taxon-name-part><tp:taxon-name-part taxon-name-part-type="species" reg="grandicallosa">grandicallosa</tp:taxon-name-part><tp:taxon-name-part taxon-name-part-type="subspecies" reg="centroamericana">centroamericana</tp:taxon-name-part></tp:taxon-name></italic> subsp. n., paratype, ♂, Panama, Pipeline Road <bold>6</bold><italic><tp:taxon-name><tp:taxon-name-part taxon-name-part-type="genus" reg="Rhyncholepta">Rh.</tp:taxon-name-part><tp:taxon-name-part taxon-name-part-type="species" reg="henryi">henryi</tp:taxon-name-part></tp:taxon-name></italic> sp. n., holotype, ♂, French Guiana, Camp Caimans <bold>7</bold><italic><tp:taxon-name><tp:taxon-name-part taxon-name-part-type="genus" reg="Rhyncholepta">Rh.</tp:taxon-name-part><tp:taxon-name-part taxon-name-part-type="species" reg="meinanderi">meinanderi</tp:taxon-name-part></tp:taxon-name></italic> Becker &amp; Grazia-Vieira, 1971, ♂, Ecuador, Arajuno env. <bold>8</bold><italic><tp:taxon-name><tp:taxon-name-part taxon-name-part-type="genus" reg="Rhyncholepta">Rh.</tp:taxon-name-part><tp:taxon-name-part taxon-name-part-type="species" reg="wheeleri">wheeleri</tp:taxon-name-part></tp:taxon-name></italic> sp. n., holotype, ♂, Guyana. (photographs P. Kment)</p></caption><graphic xmlns:xlink="http://www.w3.org/1999/xlink" xlink:href="zookeys-796-347-g002.jpg" position="float" orientation="portrait" xlink:type="simple" id="oo_243140.jpg"/></fig><fig id="F4" position="float" orientation="portrait"><label>Figures 14–25.</label><caption><p>Apex of scutellum of <italic><tp:taxon-name><tp:taxon-name-part taxon-name-part-type="genus" reg="Rhyncholepta">Rhyncholepta</tp:taxon-name-part></tp:taxon-name></italic> species. <bold>14–18</bold><italic><tp:taxon-name><tp:taxon-name-part taxon-name-part-type="genus" reg="Rhyncholepta">Rh.</tp:taxon-name-part><tp:taxon-name-part taxon-name-part-type="species" reg="grandicallosa">grandicallosa</tp:taxon-name-part><tp:taxon-name-part taxon-name-part-type="subspecies" reg="grandicallosa">grandicallosa</tp:taxon-name-part></tp:taxon-name></italic> Bergroth, 1911: 14 – ♀, lectotype, French Guiana <bold>15</bold> ♂, candidate neotype, French Guiana, Camp Caimans <bold>16</bold> ♂, French Guiana, Camp Voltaire <bold>17–18</bold> French Guiana, Camp Caimans (<bold>17</bold> ♀, <bold>18</bold> ♂). <bold>19–22</bold><italic><tp:taxon-name><tp:taxon-name-part taxon-name-part-type="genus" reg="Rhyncholepta">Rh.</tp:taxon-name-part><tp:taxon-name-part taxon-name-part-type="species" reg="grandicallosa">grandicallosa</tp:taxon-name-part><tp:taxon-name-part taxon-name-part-type="subspecies" reg="centroamericana">centroamericana</tp:taxon-name-part></tp:taxon-name></italic> subsp. n.: <bold>19</bold> ♀, Panama, Barra del Colorado <bold>20</bold> ♀, Costa Rica, Rancho Quemado <bold>21</bold> ♂, Panama, Pipeline Road <bold>22</bold> Guatemala, Firmeza. <bold>23</bold><italic><tp:taxon-name><tp:taxon-name-part taxon-name-part-type="genus" reg="Rhyncholepta">Rh.</tp:taxon-name-part><tp:taxon-name-part taxon-name-part-type="species" reg="henryi">henryi</tp:taxon-name-part></tp:taxon-name></italic> sp. n., holotype, ♂, French Guiana, Camp Caimans. <bold>24</bold><italic><tp:taxon-name><tp:taxon-name-part taxon-name-part-type="genus" reg="Rhyncholepta">Rh.</tp:taxon-name-part><tp:taxon-name-part taxon-name-part-type="species" reg="meinanderi">meinanderi</tp:taxon-name-part></tp:taxon-name></italic> Becker &amp; Grazia-Vieira, 1971, ♂, Ecuador, Arajuno env. <bold>25</bold><italic><tp:taxon-name><tp:taxon-name-part taxon-name-part-type="genus" reg="Rhyncholepta">Rh.</tp:taxon-name-part><tp:taxon-name-part taxon-name-part-type="species" reg="wheeleri">wheeleri</tp:taxon-name-part></tp:taxon-name></italic> sp. n., holotype, ♂, Guyana. (photographs <bold>14</bold> A. Albrecht; <bold>15– 21, 23–25</bold> P. Kment; <bold>22</bold> J.E. Eger)</p></caption><graphic xmlns:xlink="http://www.w3.org/1999/xlink" xlink:href="zookeys-796-347-g004.jpg" position="float" orientation="portrait" xlink:type="simple" id="oo_243143.jpg"/></fig><fig id="F7" position="float" orientation="portrait"><label>Figures 36–41.</label><caption><p>Genital capsule (<bold>36, 38, 40</bold> magnification 32×) and detail of hypandrium (<bold>37, 39, 41</bold> 80×) in ventral view. <bold>36–37</bold><italic><tp:taxon-name><tp:taxon-name-part taxon-name-part-type="genus" reg="Rhyncholepta">Rh.</tp:taxon-name-part><tp:taxon-name-part taxon-name-part-type="species" reg="henryi">henryi</tp:taxon-name-part></tp:taxon-name></italic> sp. n., holotype, French Guiana, Camp Caimans <bold>38–39</bold><italic><tp:taxon-name><tp:taxon-name-part taxon-name-part-type="genus" reg="Rhyncholepta">Rh.</tp:taxon-name-part><tp:taxon-name-part taxon-name-part-type="species" reg="meinanderi">meinanderi</tp:taxon-name-part></tp:taxon-name></italic> Becker &amp; Grazia-Vieira, 1971, Ecuador, Yasui NP <bold>40–41</bold><italic><tp:taxon-name><tp:taxon-name-part taxon-name-part-type="genus" reg="Rhyncholepta">Rh.</tp:taxon-name-part><tp:taxon-name-part taxon-name-part-type="species" reg="wheeleri">wheeleri</tp:taxon-name-part></tp:taxon-name></italic> sp. n., holotype, Guyana. Scale bars: 1 mm (<bold>36, 38, 40</bold>); 0.5 mm (<bold>37, 39, 41</bold>). (micrographs P. Kment)</p></caption><graphic xmlns:xlink="http://www.w3.org/1999/xlink" xlink:href="zookeys-796-347-g007.jpg" position="float" orientation="portrait" xlink:type="simple" id="oo_243146.jpg"/></fig><fig id="F9" position="float" orientation="portrait"><label>Figures 48–53.</label><caption><p>Genital capsule (<bold>48, 50, 52</bold> magnification 45×) and detail of hypandrium (<bold>49, 51, 53</bold> 80×) in posterior (caudal) view. <bold>48–49</bold><italic><tp:taxon-name><tp:taxon-name-part taxon-name-part-type="genus" reg="Rhyncholepta">Rh.</tp:taxon-name-part><tp:taxon-name-part taxon-name-part-type="species" reg="henryi">henryi</tp:taxon-name-part></tp:taxon-name></italic> sp. n., holotype, French Guiana, Camp Caimans <bold>50–51</bold><italic><tp:taxon-name><tp:taxon-name-part taxon-name-part-type="genus" reg="Rhyncholepta">Rh.</tp:taxon-name-part><tp:taxon-name-part taxon-name-part-type="species" reg="meinanderi">meinanderi</tp:taxon-name-part></tp:taxon-name></italic> Becker &amp; Grazia-Vieira, 1971, Ecuador, Yasui NP <bold>52–53</bold><italic><tp:taxon-name><tp:taxon-name-part taxon-name-part-type="genus" reg="Rhyncholepta">Rh.</tp:taxon-name-part><tp:taxon-name-part taxon-name-part-type="species" reg="wheeleri">wheeleri</tp:taxon-name-part></tp:taxon-name></italic> sp. n., holotype, Guyana. Abbreviations: <bold>ap</bold> anterior hypandrial projection, <bold>lp</bold> lateral hypandrial projection, <bold>pp</bold> posterior hypandrial projection. Scale bars: 1 mm (<bold>48, 50, 52</bold>); 0.5 mm (<bold>49, 51, 53</bold>). (micrographs: P. Kment)</p></caption><graphic xmlns:xlink="http://www.w3.org/1999/xlink" xlink:href="zookeys-796-347-g009.jpg" position="float" orientation="portrait" xlink:type="simple" id="oo_243148.jpg"/></fig><fig id="F11" position="float" orientation="portrait"><label>Figures 60–65.</label><caption><p>Genital capsule (<bold>69, 62, 64</bold> magnification 32×) and detail of hypandrium (<bold>61, 63, 65</bold> 70×) in dorsal view. <bold>60–61</bold><italic><tp:taxon-name><tp:taxon-name-part taxon-name-part-type="genus" reg="Rhyncholepta">Rh.</tp:taxon-name-part><tp:taxon-name-part taxon-name-part-type="species" reg="henryi">henryi</tp:taxon-name-part></tp:taxon-name></italic> sp. n., holotype, French Guiana, Camp Caimans <bold>62–63</bold><italic><tp:taxon-name><tp:taxon-name-part taxon-name-part-type="genus" reg="Rhyncholepta">Rh.</tp:taxon-name-part><tp:taxon-name-part taxon-name-part-type="species" reg="meinanderi">meinanderi</tp:taxon-name-part></tp:taxon-name></italic> Becker &amp; Grazia-Vieira, 1971, Ecuador, Yasui NP <bold>64–65</bold><italic><tp:taxon-name><tp:taxon-name-part taxon-name-part-type="genus" reg="Rhyncholepta">Rh.</tp:taxon-name-part><tp:taxon-name-part taxon-name-part-type="species" reg="wheeleri">wheeleri</tp:taxon-name-part></tp:taxon-name></italic> sp. n., holotype, Guyana. Abbreviations: <bold>a</bold> angle between posterior and lateral hypandrial projection, <bold>ap</bold> anterior hypandrial projection, <bold>lp</bold> lateral hypandrial projection, <bold>ppb</bold> base of posterior hypandrial projection. Scale bars: 1 mm (<bold>60, 62, 64</bold>); 0.5 mm (<bold>61, 63, 65</bold>). (micrographs: P. Kment)</p></caption><graphic xmlns:xlink="http://www.w3.org/1999/xlink" xlink:href="zookeys-796-347-g011.jpg" position="float" orientation="portrait" xlink:type="simple" id="oo_243150.jpg"/></fig><fig id="F12" position="float" orientation="portrait"><label>Figures 66–71.</label><caption><p>Genital capsule and hypandrium in lateral view (magnification 35×). <bold>66</bold><italic><tp:taxon-name><tp:taxon-name-part taxon-name-part-type="genus" reg="Rhyncholepta">Rh.</tp:taxon-name-part><tp:taxon-name-part taxon-name-part-type="species" reg="grandicallosa">grandicallosa</tp:taxon-name-part><tp:taxon-name-part taxon-name-part-type="subspecies" reg="grandicallosa">grandicallosa</tp:taxon-name-part></tp:taxon-name></italic> Bergroth, 1911, French Guiana, Camp Caimans <bold>67–68</bold><italic><tp:taxon-name><tp:taxon-name-part taxon-name-part-type="genus" reg="Rhyncholepta">Rh.</tp:taxon-name-part><tp:taxon-name-part taxon-name-part-type="species" reg="grandicallosa">grandicallosa</tp:taxon-name-part><tp:taxon-name-part taxon-name-part-type="subspecies" reg="centroamericana">centroamericana</tp:taxon-name-part></tp:taxon-name></italic> subsp. n.: <bold>67</bold> Panama, Pipeline Road <bold>68</bold> Costa Rica, Rancho Quemado <bold>69</bold><italic><tp:taxon-name><tp:taxon-name-part taxon-name-part-type="genus" reg="Rhyncholepta">Rh.</tp:taxon-name-part><tp:taxon-name-part taxon-name-part-type="species" reg="henryi">henryi</tp:taxon-name-part></tp:taxon-name></italic> sp. n., holotype, French Guiana, Camp Caimans <bold>70</bold><italic><tp:taxon-name><tp:taxon-name-part taxon-name-part-type="genus" reg="Rhyncholepta">Rh.</tp:taxon-name-part><tp:taxon-name-part taxon-name-part-type="species" reg="meinanderi">meinanderi</tp:taxon-name-part></tp:taxon-name></italic> Becker &amp; Grazia-Vieira, 1971, Ecuador, Yasui NP <bold>71</bold><italic><tp:taxon-name><tp:taxon-name-part taxon-name-part-type="genus" reg="Rhyncholepta">Rh.</tp:taxon-name-part><tp:taxon-name-part taxon-name-part-type="species" reg="wheeleri">wheeleri</tp:taxon-name-part></tp:taxon-name></italic> sp. n., holotype, Guyana. Scale bars: 1 mm. (micrographs P. Kment)</p></caption><graphic xmlns:xlink="http://www.w3.org/1999/xlink" xlink:href="zookeys-796-347-g012.jpg" position="float" orientation="portrait" xlink:type="simple" id="oo_243151.jpg"/></fig><fig id="F13" position="float" orientation="portrait"><label>Figures 72–77.</label><caption><p>Hypandrial processes in dorso-posterolateral (most exposed) view (magnification 110×). <bold>72</bold><italic><tp:taxon-name><tp:taxon-name-part taxon-name-part-type="genus" reg="Rhyncholepta">Rh.</tp:taxon-name-part><tp:taxon-name-part taxon-name-part-type="species" reg="grandicallosa">grandicallosa</tp:taxon-name-part><tp:taxon-name-part taxon-name-part-type="subspecies" reg="grandicallosa">grandicallosa</tp:taxon-name-part></tp:taxon-name></italic> Bergroth, 1911, French Guiana, Camp Caimans <bold>73–74</bold><italic><tp:taxon-name><tp:taxon-name-part taxon-name-part-type="genus" reg="Rhyncholepta">Rh.</tp:taxon-name-part><tp:taxon-name-part taxon-name-part-type="species" reg="grandicallosa">grandicallosa</tp:taxon-name-part><tp:taxon-name-part taxon-name-part-type="subspecies" reg="centroamericana">centroamericana</tp:taxon-name-part></tp:taxon-name></italic> subsp. n.: <bold>73</bold> Panama, Pipeline Road <bold>74</bold> Costa Rica, Rancho Quemado <bold>75</bold><italic><tp:taxon-name><tp:taxon-name-part taxon-name-part-type="genus" reg="Rhyncholepta">Rh.</tp:taxon-name-part><tp:taxon-name-part taxon-name-part-type="species" reg="henryi">henryi</tp:taxon-name-part></tp:taxon-name></italic> sp. n., holotype, French Guiana, Camp Caimans <bold>76</bold><italic><tp:taxon-name><tp:taxon-name-part taxon-name-part-type="genus" reg="Rhyncholepta">Rh.</tp:taxon-name-part><tp:taxon-name-part taxon-name-part-type="species" reg="meinanderi">meinanderi</tp:taxon-name-part></tp:taxon-name></italic> Becker &amp; Grazia-Vieira, 1971, Ecuador, Yasui NP <bold>77</bold><italic><tp:taxon-name><tp:taxon-name-part taxon-name-part-type="genus" reg="Rhyncholepta">Rh.</tp:taxon-name-part><tp:taxon-name-part taxon-name-part-type="species" reg="wheeleri">wheeleri</tp:taxon-name-part></tp:taxon-name></italic> sp. n., holotype, Guyana. Abbreviations: <bold>a</bold> angle between posterior and lateral hypandrial projection, <bold>ap</bold> anterior hypandrial projection, <bold>lp</bold> lateral hypandrial projection, <bold>pp</bold> posterior hypandrial projection. Scale bars: 0.2 mm. (micrographs: P. Kment)</p></caption><graphic xmlns:xlink="http://www.w3.org/1999/xlink" xlink:href="zookeys-796-347-g013.jpg" position="float" orientation="portrait" xlink:type="simple" id="oo_243152.jpg"/></fig><table-wrap id="T1" position="float" orientation="portrait"><label>Table 1.</label><caption><p>Measurements of <italic><tp:taxon-name><tp:taxon-name-part taxon-name-part-type="genus" reg="Rhyncholepta">Rhyncholepta</tp:taxon-name-part></tp:taxon-name></italic> species-group taxa.</p></caption><table id="TID0ERTAI" rules="all"><tbody><tr><th rowspan="2" colspan="1">Measurement (mm): median, minimum–maximum, n of specimens</th><th rowspan="1" colspan="2">
                    <italic><tp:taxon-name>
                        <tp:taxon-name-part taxon-name-part-type="genus" reg="Rhyncholepta">Rhyncholepta</tp:taxon-name-part>
                        <tp:taxon-name-part taxon-name-part-type="species" reg="grandicallosa">grandicallosa</tp:taxon-name-part>
                        <tp:taxon-name-part taxon-name-part-type="subspecies" reg="grandicallosa">grandicallosa</tp:taxon-name-part>
                      </tp:taxon-name></italic>
                  </th><th rowspan="1" colspan="2">
                    <italic><tp:taxon-name>
                        <tp:taxon-name-part taxon-name-part-type="genus" reg="Rhyncholepta">Rhyncholepta</tp:taxon-name-part>
                        <tp:taxon-name-part taxon-name-part-type="species" reg="grandicallosa">grandicallosa</tp:taxon-name-part>
                        <tp:taxon-name-part taxon-name-part-type="subspecies" reg="centroamericana">centroamericana</tp:taxon-name-part>
                      </tp:taxon-name></italic>
                  </th><th rowspan="1" colspan="2">
                    <italic><tp:taxon-name>
                        <tp:taxon-name-part taxon-name-part-type="genus" reg="Rhyncholepta">Rhyncholepta</tp:taxon-name-part>
                        <tp:taxon-name-part taxon-name-part-type="species" reg="henryi">henryi</tp:taxon-name-part>
                      </tp:taxon-name></italic>
                  </th><th rowspan="1" colspan="2">
                    <italic><tp:taxon-name>
                        <tp:taxon-name-part taxon-name-part-type="genus" reg="Rhyncholepta">Rhyncholepta</tp:taxon-name-part>
                        <tp:taxon-name-part taxon-name-part-type="species" reg="meinanderi">meinanderi</tp:taxon-name-part>
                      </tp:taxon-name></italic>
                  </th><th rowspan="1" colspan="1">
                    <italic><tp:taxon-name>
                        <tp:taxon-name-part taxon-name-part-type="genus" reg="Rhyncholepta">Rhyncholepta</tp:taxon-name-part>
                        <tp:taxon-name-part taxon-name-part-type="species" reg="wheeleri">wheeleri</tp:taxon-name-part>
                      </tp:taxon-name></italic>
                  </th></tr><tr><th rowspan="1" colspan="1">male</th><th rowspan="1" colspan="1">female</th><th rowspan="1" colspan="1">male</th><th rowspan="1" colspan="1">female</th><th rowspan="1" colspan="1">male</th><th rowspan="1" colspan="1">female</th><th rowspan="1" colspan="1">male</th><th rowspan="1" colspan="1">female</th><th rowspan="1" colspan="1">male</th></tr><tr><td rowspan="3" colspan="1">Total body length</td><td rowspan="1" colspan="1">12.79</td><td rowspan="1" colspan="1">11.95</td><td rowspan="1" colspan="1">12.66</td><td rowspan="1" colspan="1">12.67</td><td rowspan="1" colspan="1">12.18</td><td rowspan="1" colspan="1">12.20</td><td rowspan="1" colspan="1">12.55</td><td rowspan="1" colspan="1">12.50</td><td rowspan="1" colspan="1">13.17</td></tr><tr><td rowspan="1" colspan="1">
                    <bold>11.75–13.30</bold>
                  </td><td rowspan="1" colspan="1">
                    <bold>11.25–12.53</bold>
                  </td><td rowspan="1" colspan="1">
                    <bold>11.22–13.44</bold>
                  </td><td rowspan="1" colspan="1">
                    <bold>11.29–14.00</bold>
                  </td><td rowspan="1" colspan="1">
                    <bold>11.44–12.88</bold>
                  </td><td rowspan="1" colspan="1">
                    <bold>11.70–12.80</bold>
                  </td><td rowspan="1" colspan="1">
                    <bold>12.50–13.90</bold>
                  </td><td rowspan="1" colspan="1">
                    <bold>12.20–13.74</bold>
                  </td><td rowspan="1" colspan="1"/></tr><tr><td rowspan="1" colspan="1">n = 9</td><td rowspan="1" colspan="1">n = 10</td><td rowspan="1" colspan="1">n = 10</td><td rowspan="1" colspan="1">n = 10</td><td rowspan="1" colspan="1">n = 9</td><td rowspan="1" colspan="1">n = 10</td><td rowspan="1" colspan="1">n = 5</td><td rowspan="1" colspan="1">n = 6</td><td rowspan="1" colspan="1">n = 1</td></tr><tr><td rowspan="3" colspan="1">Body length to segment VII</td><td rowspan="1" colspan="1">11.31</td><td rowspan="1" colspan="1">11.19</td><td rowspan="1" colspan="1">10.92</td><td rowspan="1" colspan="1">11.90</td><td rowspan="1" colspan="1">10.78</td><td rowspan="1" colspan="1">11.23</td><td rowspan="1" colspan="1">11.20</td><td rowspan="1" colspan="1">11.25</td><td rowspan="1" colspan="1">–</td></tr><tr><td rowspan="1" colspan="1">
                    <bold>10.50–12.30</bold>
                  </td><td rowspan="1" colspan="1">
                    <bold>10.25–11.70</bold>
                  </td><td rowspan="1" colspan="1">
                    <bold>10.01–11.68</bold>
                  </td><td rowspan="1" colspan="1">
                    <bold>10.61–12.80</bold>
                  </td><td rowspan="1" colspan="1">
                    <bold>10.00–11.24</bold>
                  </td><td rowspan="1" colspan="1">
                    <bold>10.90–11.45</bold>
                  </td><td rowspan="1" colspan="1">
                    <bold>10.70–11.90</bold>
                  </td><td rowspan="1" colspan="1">
                    <bold>10.70–11.40</bold>
                  </td><td rowspan="1" colspan="1"/></tr><tr><td rowspan="1" colspan="1">n = 10</td><td rowspan="1" colspan="1">n = 10</td><td rowspan="1" colspan="1">n = 10</td><td rowspan="1" colspan="1">n = 10</td><td rowspan="1" colspan="1">n = 10</td><td rowspan="1" colspan="1">n = 10</td><td rowspan="1" colspan="1">n = 7</td><td rowspan="1" colspan="1">n = 8</td><td rowspan="1" colspan="1">n = 1</td></tr><tr><td rowspan="3" colspan="1">Head length</td><td rowspan="1" colspan="1">2.41</td><td rowspan="1" colspan="1">2.45</td><td rowspan="1" colspan="1">2.46</td><td rowspan="1" colspan="1">2.55</td><td rowspan="1" colspan="1">2.50</td><td rowspan="1" colspan="1">2.50</td><td rowspan="1" colspan="1">2.48</td><td rowspan="1" colspan="1">2.51</td><td rowspan="1" colspan="1">2.65</td></tr><tr><td rowspan="1" colspan="1">
                    <bold>2.22–2.50</bold>
                  </td><td rowspan="1" colspan="1">
                    <bold>2.30–2.60</bold>
                  </td><td rowspan="1" colspan="1">
                    <bold>2.24–2.70</bold>
                  </td><td rowspan="1" colspan="1">
                    <bold>2.27–2.76</bold>
                  </td><td rowspan="1" colspan="1">
                    <bold>2.34–2.65</bold>
                  </td><td rowspan="1" colspan="1">
                    <bold>2.35–2.64</bold>
                  </td><td rowspan="1" colspan="1">
                    <bold>2.20–2.55</bold>
                  </td><td rowspan="1" colspan="1">
                    <bold>2.35–2.76</bold>
                  </td><td rowspan="1" colspan="1"/></tr><tr><td rowspan="1" colspan="1">n = 10</td><td rowspan="1" colspan="1">n = 10</td><td rowspan="1" colspan="1">n = 10</td><td rowspan="1" colspan="1">n = 10</td><td rowspan="1" colspan="1">n = 10</td><td rowspan="1" colspan="1">n = 10</td><td rowspan="1" colspan="1">n = 7</td><td rowspan="1" colspan="1">n = 10</td><td rowspan="1" colspan="1">n = 1</td></tr><tr><td rowspan="3" colspan="1">Head width</td><td rowspan="1" colspan="1">2.31</td><td rowspan="1" colspan="1">2.30</td><td rowspan="1" colspan="1">2.34</td><td rowspan="1" colspan="1">2.40</td><td rowspan="1" colspan="1">2.35</td><td rowspan="1" colspan="1">2.38</td><td rowspan="1" colspan="1">2.30</td><td rowspan="1" colspan="1">2.34</td><td rowspan="1" colspan="1">2.40</td></tr><tr><td rowspan="1" colspan="1">
                    <bold>2.21–2.37</bold>
                  </td><td rowspan="1" colspan="1">
                    <bold>2.25–2.40</bold>
                  </td><td rowspan="1" colspan="1">
                    <bold>2.12–2.42</bold>
                  </td><td rowspan="1" colspan="1">
                    <bold>2.21–2.53</bold>
                  </td><td rowspan="1" colspan="1">
                    <bold>2.27–2.49</bold>
                  </td><td rowspan="1" colspan="1">
                    <bold>2.30–2.45</bold>
                  </td><td rowspan="1" colspan="1">
                    <bold>2.25–2.45</bold>
                  </td><td rowspan="1" colspan="1">
                    <bold>2.25–2.42</bold>
                  </td><td rowspan="1" colspan="1"/></tr><tr><td rowspan="1" colspan="1">n = 10</td><td rowspan="1" colspan="1">n = 10</td><td rowspan="1" colspan="1">n = 10</td><td rowspan="1" colspan="1">n = 10</td><td rowspan="1" colspan="1">n = 10</td><td rowspan="1" colspan="1">n = 10</td><td rowspan="1" colspan="1">n = 7</td><td rowspan="1" colspan="1">n = 10</td><td rowspan="1" colspan="1">n = 1</td></tr><tr><td rowspan="3" colspan="1">Interocular width</td><td rowspan="1" colspan="1">1.05</td><td rowspan="1" colspan="1">1.05</td><td rowspan="1" colspan="1">1.08</td><td rowspan="1" colspan="1">1.16</td><td rowspan="1" colspan="1">1.12</td><td rowspan="1" colspan="1">1.05</td><td rowspan="1" colspan="1">1.10</td><td rowspan="1" colspan="1">1.10</td><td rowspan="1" colspan="1">1.18</td></tr><tr><td rowspan="1" colspan="1">
                    <bold>0.95–1.16</bold>
                  </td><td rowspan="1" colspan="1">
                    <bold>1.00–1.15</bold>
                  </td><td rowspan="1" colspan="1">
                    <bold>1.04–1.15</bold>
                  </td><td rowspan="1" colspan="1">
                    <bold>1.03–1.21</bold>
                  </td><td rowspan="1" colspan="1">
                    <bold>1.01–1.19</bold>
                  </td><td rowspan="1" colspan="1">
                    <bold>1.00–1.21</bold>
                  </td><td rowspan="1" colspan="1">
                    <bold>1.00–1.14</bold>
                  </td><td rowspan="1" colspan="1">
                    <bold>1.00–1.17</bold>
                  </td><td rowspan="1" colspan="1"/></tr><tr><td rowspan="1" colspan="1">n = 10</td><td rowspan="1" colspan="1">n = 10</td><td rowspan="1" colspan="1">n = 10</td><td rowspan="1" colspan="1">n = 10</td><td rowspan="1" colspan="1">n = 10</td><td rowspan="1" colspan="1">n = 10</td><td rowspan="1" colspan="1">n = 7</td><td rowspan="1" colspan="1">n = 10</td><td rowspan="1" colspan="1">n = 1</td></tr><tr><td rowspan="3" colspan="1">Pronotum length</td><td rowspan="1" colspan="1">2.49</td><td rowspan="1" colspan="1">2.45</td><td rowspan="1" colspan="1">2.50</td><td rowspan="1" colspan="1">2.59</td><td rowspan="1" colspan="1">2.47</td><td rowspan="1" colspan="1">2.45</td><td rowspan="1" colspan="1">2.65</td><td rowspan="1" colspan="1">2.53</td><td rowspan="1" colspan="1">2.65</td></tr><tr><td rowspan="1" colspan="1">
                    <bold>2.35–2.70</bold>
                  </td><td rowspan="1" colspan="1">
                    <bold>2.30–2.65</bold>
                  </td><td rowspan="1" colspan="1">
                    <bold>2.28–2.71</bold>
                  </td><td rowspan="1" colspan="1">
                    <bold>2.36–2.84</bold>
                  </td><td rowspan="1" colspan="1">
                    <bold>2.26–2.65</bold>
                  </td><td rowspan="1" colspan="1">
                    <bold>2.10–2.55</bold>
                  </td><td rowspan="1" colspan="1">
                    <bold>2.51–2.80</bold>
                  </td><td rowspan="1" colspan="1">
                    <bold>2.40–2.70</bold>
                  </td><td rowspan="1" colspan="1"/></tr><tr><td rowspan="1" colspan="1">n = 10</td><td rowspan="1" colspan="1">n = 10</td><td rowspan="1" colspan="1">n = 10</td><td rowspan="1" colspan="1">n = 10</td><td rowspan="1" colspan="1">n = 10</td><td rowspan="1" colspan="1">n = 10</td><td rowspan="1" colspan="1">n = 7</td><td rowspan="1" colspan="1">n = 10</td><td rowspan="1" colspan="1">n = 1</td></tr><tr><td rowspan="3" colspan="1">Pronotum width</td><td rowspan="1" colspan="1">8.36</td><td rowspan="1" colspan="1">7.99</td><td rowspan="1" colspan="1">7.69</td><td rowspan="1" colspan="1">8.00</td><td rowspan="1" colspan="1">7.67</td><td rowspan="1" colspan="1">7.88</td><td rowspan="1" colspan="1">8.80</td><td rowspan="1" colspan="1">8.43</td><td rowspan="1" colspan="1">8.14</td></tr><tr><td rowspan="1" colspan="1">
                    <bold>7.93–8.70</bold>
                  </td><td rowspan="1" colspan="1">
                    <bold>7.75–8.75</bold>
                  </td><td rowspan="1" colspan="1">
                    <bold>6.85–8.24</bold>
                  </td><td rowspan="1" colspan="1">
                    <bold>7.03–8.68</bold>
                  </td><td rowspan="1" colspan="1">
                    <bold>7.53–8.10</bold>
                  </td><td rowspan="1" colspan="1">
                    <bold>7.55–8.10</bold>
                  </td><td rowspan="1" colspan="1">
                    <bold>8.40–9.85</bold>
                  </td><td rowspan="1" colspan="1">
                    <bold>7.85–8.85</bold>
                  </td><td rowspan="1" colspan="1"/></tr><tr><td rowspan="1" colspan="1">n = 10</td><td rowspan="1" colspan="1">n = 10</td><td rowspan="1" colspan="1">n = 10</td><td rowspan="1" colspan="1">n = 10</td><td rowspan="1" colspan="1">n = 10</td><td rowspan="1" colspan="1">n = 10</td><td rowspan="1" colspan="1">n = 7</td><td rowspan="1" colspan="1">n = 10</td><td rowspan="1" colspan="1">n = 1</td></tr><tr><td rowspan="3" colspan="1">Scutellum length</td><td rowspan="1" colspan="1">4.44</td><td rowspan="1" colspan="1">4.26</td><td rowspan="1" colspan="1">4.41</td><td rowspan="1" colspan="1">4.50</td><td rowspan="1" colspan="1">4.26</td><td rowspan="1" colspan="1">4.28</td><td rowspan="1" colspan="1">4.70</td><td rowspan="1" colspan="1">4.45</td><td rowspan="1" colspan="1">4.61</td></tr><tr><td rowspan="1" colspan="1">
                    <bold>4.25–4.75</bold>
                  </td><td rowspan="1" colspan="1">
                    <bold>4.10–4.42</bold>
                  </td><td rowspan="1" colspan="1">
                    <bold>3.97–4.69</bold>
                  </td><td rowspan="1" colspan="1">
                    <bold>4.08–4.85</bold>
                  </td><td rowspan="1" colspan="1">
                    <bold>4.04–4.45</bold>
                  </td><td rowspan="1" colspan="1">
                    <bold>4.05–4.34</bold>
                  </td><td rowspan="1" colspan="1">
                    <bold>4.55–5.01</bold>
                  </td><td rowspan="1" colspan="1">
                    <bold>4.30–4.70</bold>
                  </td><td rowspan="1" colspan="1"/></tr><tr><td rowspan="1" colspan="1">n = 10</td><td rowspan="1" colspan="1">n = 10</td><td rowspan="1" colspan="1">n = 10</td><td rowspan="1" colspan="1">n = 10</td><td rowspan="1" colspan="1">n = 10</td><td rowspan="1" colspan="1">n = 10</td><td rowspan="1" colspan="1">n = 7</td><td rowspan="1" colspan="1">n = 10</td><td rowspan="1" colspan="1">n = 1</td></tr><tr><td rowspan="3" colspan="1">Scutellum width</td><td rowspan="1" colspan="1">3.77</td><td rowspan="1" colspan="1">3.60</td><td rowspan="1" colspan="1">3.73</td><td rowspan="1" colspan="1">3.83</td><td rowspan="1" colspan="1">3.53</td><td rowspan="1" colspan="1">3.70</td><td rowspan="1" colspan="1">3.90</td><td rowspan="1" colspan="1">3.80</td><td rowspan="1" colspan="1">3.73</td></tr><tr><td rowspan="1" colspan="1">
                    <bold>3.53–3.91</bold>
                  </td><td rowspan="1" colspan="1">
                    <bold>3.40–3.93</bold>
                  </td><td rowspan="1" colspan="1">
                    <bold>3.39–3.90</bold>
                  </td><td rowspan="1" colspan="1">
                    <bold>3.44–4.10</bold>
                  </td><td rowspan="1" colspan="1">
                    <bold>3.10–3.69</bold>
                  </td><td rowspan="1" colspan="1">
                    <bold>3.60–3.76</bold>
                  </td><td rowspan="1" colspan="1">
                    <bold>3.80–4.15</bold>
                  </td><td rowspan="1" colspan="1">
                    <bold>3.50–4.00</bold>
                  </td><td rowspan="1" colspan="1"/></tr><tr><td rowspan="1" colspan="1">n = 10</td><td rowspan="1" colspan="1">n = 10</td><td rowspan="1" colspan="1">n = 10</td><td rowspan="1" colspan="1">n = 10</td><td rowspan="1" colspan="1">n = 10</td><td rowspan="1" colspan="1">n = 10</td><td rowspan="1" colspan="1">n = 7</td><td rowspan="1" colspan="1">n = 10</td><td rowspan="1" colspan="1">n = 1</td></tr><tr><td rowspan="3" colspan="1">Scape (I) length</td><td rowspan="1" colspan="1">0.79</td><td rowspan="1" colspan="1">0.75</td><td rowspan="1" colspan="1">0.76</td><td rowspan="1" colspan="1">0.77</td><td rowspan="1" colspan="1">0.79</td><td rowspan="1" colspan="1">0.80</td><td rowspan="1" colspan="1">0.79</td><td rowspan="1" colspan="1">0.78</td><td rowspan="1" colspan="1">0.78</td></tr><tr><td rowspan="1" colspan="1">
                    <bold>0.69–0.87</bold>
                  </td><td rowspan="1" colspan="1">
                    <bold>0.67–0.80</bold>
                  </td><td rowspan="1" colspan="1">
                    <bold>0.56–0.84</bold>
                  </td><td rowspan="1" colspan="1">
                    <bold>0.64–0.84</bold>
                  </td><td rowspan="1" colspan="1">
                    <bold>0.66–0.86</bold>
                  </td><td rowspan="1" colspan="1">
                    <bold>0.63–0.85</bold>
                  </td><td rowspan="1" colspan="1">
                    <bold>0.70–0.90</bold>
                  </td><td rowspan="1" colspan="1">
                    <bold>0.66–0.89</bold>
                  </td><td rowspan="1" colspan="1"/></tr><tr><td rowspan="1" colspan="1">n = 10</td><td rowspan="1" colspan="1">n = 10</td><td rowspan="1" colspan="1">n = 10</td><td rowspan="1" colspan="1">n = 10</td><td rowspan="1" colspan="1">n = 10</td><td rowspan="1" colspan="1">n = 10</td><td rowspan="1" colspan="1">n = 7</td><td rowspan="1" colspan="1">n = 10</td><td rowspan="1" colspan="1">n = 1</td></tr><tr><td rowspan="3" colspan="1">Basipedicellite (<abbrev xmlns:xlink="http://www.w3.org/1999/xlink" xlink:title="basipedicellite" id="ABBRID0EPYAG" xlink:type="simple">IIa</abbrev>) length</td><td rowspan="1" colspan="1">1.25</td><td rowspan="1" colspan="1">1.22</td><td rowspan="1" colspan="1">1.32</td><td rowspan="1" colspan="1">1.33</td><td rowspan="1" colspan="1">1.30</td><td rowspan="1" colspan="1">1.20</td><td rowspan="1" colspan="1">1.30</td><td rowspan="1" colspan="1">1.23</td><td rowspan="1" colspan="1">1.22</td></tr><tr><td rowspan="1" colspan="1">
                    <bold>1.12–1.38</bold>
                  </td><td rowspan="1" colspan="1">
                    <bold>1.14–1.36</bold>
                  </td><td rowspan="1" colspan="1">
                    <bold>1.16–1.43</bold>
                  </td><td rowspan="1" colspan="1">
                    <bold>1.21–1.44</bold>
                  </td><td rowspan="1" colspan="1">
                    <bold>1.08–1.48</bold>
                  </td><td rowspan="1" colspan="1">
                    <bold>1.10–1.25</bold>
                  </td><td rowspan="1" colspan="1">
                    <bold>1.18–1.50</bold>
                  </td><td rowspan="1" colspan="1">
                    <bold>1.15–1.46</bold>
                  </td><td rowspan="1" colspan="1"/></tr><tr><td rowspan="1" colspan="1">n = 10</td><td rowspan="1" colspan="1">n = 10</td><td rowspan="1" colspan="1">n = 10</td><td rowspan="1" colspan="1">n = 10</td><td rowspan="1" colspan="1">n = 10</td><td rowspan="1" colspan="1">n = 10</td><td rowspan="1" colspan="1">n = 7</td><td rowspan="1" colspan="1">n = 10</td><td rowspan="1" colspan="1">n = 1</td></tr><tr><td rowspan="3" colspan="1">Distipedicellite (<abbrev xmlns:xlink="http://www.w3.org/1999/xlink" xlink:title="distipedicellite" id="ABBRID0ED3AG" xlink:type="simple">IIb</abbrev>) length</td><td rowspan="1" colspan="1">2.55</td><td rowspan="1" colspan="1">2.35</td><td rowspan="1" colspan="1">2.50</td><td rowspan="1" colspan="1">2.44</td><td rowspan="1" colspan="1">2.56</td><td rowspan="1" colspan="1">2.55</td><td rowspan="1" colspan="1">2.70</td><td rowspan="1" colspan="1">2.52</td><td rowspan="1" colspan="1">2.63</td></tr><tr><td rowspan="1" colspan="1">
                    <bold>2.38–2.70</bold>
                  </td><td rowspan="1" colspan="1">
                    <bold>2.10–2.40</bold>
                  </td><td rowspan="1" colspan="1">
                    <bold>2.05–2.73</bold>
                  </td><td rowspan="1" colspan="1">
                    <bold>1.95–2.78</bold>
                  </td><td rowspan="1" colspan="1">
                    <bold>2.40–2.80</bold>
                  </td><td rowspan="1" colspan="1">
                    <bold>2.30–2.70</bold>
                  </td><td rowspan="1" colspan="1">
                    <bold>2.60–3.00</bold>
                  </td><td rowspan="1" colspan="1">
                    <bold>2.30–2.82</bold>
                  </td><td rowspan="1" colspan="1"/></tr><tr><td rowspan="1" colspan="1">n = 10</td><td rowspan="1" colspan="1">n = 10</td><td rowspan="1" colspan="1">n = 10</td><td rowspan="1" colspan="1">n = 10</td><td rowspan="1" colspan="1">n = 10</td><td rowspan="1" colspan="1">n = 10</td><td rowspan="1" colspan="1">n = 7</td><td rowspan="1" colspan="1">n = 10</td><td rowspan="1" colspan="1">n = 1</td></tr><tr><td rowspan="3" colspan="1">Basiflagellum (<abbrev xmlns:xlink="http://www.w3.org/1999/xlink" xlink:title="basiflagellum" id="ABBRID0EX6AG" xlink:type="simple">III</abbrev>) length</td><td rowspan="1" colspan="1">3.37</td><td rowspan="1" colspan="1">3.18</td><td rowspan="1" colspan="1">3.06</td><td rowspan="1" colspan="1">3.12</td><td rowspan="1" colspan="1">3.50</td><td rowspan="1" colspan="1">3.50</td><td rowspan="1" colspan="1">3.65</td><td rowspan="1" colspan="1">3.44</td><td rowspan="1" colspan="1">–</td></tr><tr><td rowspan="1" colspan="1">
                    <bold>2.96–3.60</bold>
                  </td><td rowspan="1" colspan="1">
                    <bold>3.05–3.35</bold>
                  </td><td rowspan="1" colspan="1">
                    <bold>2.60–3.44</bold>
                  </td><td rowspan="1" colspan="1">
                    <bold>2.68–3.43</bold>
                  </td><td rowspan="1" colspan="1">
                    <bold>3.20–3.65</bold>
                  </td><td rowspan="1" colspan="1">
                    <bold>3.12–3.70</bold>
                  </td><td rowspan="1" colspan="1">
                    <bold>3.40–3.95</bold>
                  </td><td rowspan="1" colspan="1">
                    <bold>3.25–3.60</bold>
                  </td><td rowspan="1" colspan="1"/></tr><tr><td rowspan="1" colspan="1">n = 10</td><td rowspan="1" colspan="1">n = 9</td><td rowspan="1" colspan="1">n = 10</td><td rowspan="1" colspan="1">n = 8</td><td rowspan="1" colspan="1">n = 10</td><td rowspan="1" colspan="1">n = 10</td><td rowspan="1" colspan="1">n = 7</td><td rowspan="1" colspan="1">n = 8</td><td rowspan="1" colspan="1"/></tr><tr><td rowspan="3" colspan="1">Distiflagellum (<abbrev xmlns:xlink="http://www.w3.org/1999/xlink" xlink:title="distiflagellum" id="ABBRID0ELDBG" xlink:type="simple">IV</abbrev>) length</td><td rowspan="1" colspan="1">2.93</td><td rowspan="1" colspan="1">2.65</td><td rowspan="1" colspan="1">2.58</td><td rowspan="1" colspan="1">2.64</td><td rowspan="1" colspan="1">2.76</td><td rowspan="1" colspan="1">2.95</td><td rowspan="1" colspan="1">3.13</td><td rowspan="1" colspan="1">3.00</td><td rowspan="1" colspan="1">–</td></tr><tr><td rowspan="1" colspan="1">
                    <bold>2.72–2.95</bold>
                  </td><td rowspan="1" colspan="1">
                    <bold>2.60–2.71</bold>
                  </td><td rowspan="1" colspan="1">
                    <bold>1.89–2.78</bold>
                  </td><td rowspan="1" colspan="1">
                    <bold>2.33–2.77</bold>
                  </td><td rowspan="1" colspan="1">
                    <bold>2.67–2.95</bold>
                  </td><td rowspan="1" colspan="1">
                    <bold>2.72–3.15</bold>
                  </td><td rowspan="1" colspan="1">
                    <bold>2.90–3.20</bold>
                  </td><td rowspan="1" colspan="1">
                    <bold>2.80–3.15</bold>
                  </td><td rowspan="1" colspan="1"/></tr><tr><td rowspan="1" colspan="1">n = 7</td><td rowspan="1" colspan="1">n = 5</td><td rowspan="1" colspan="1">n = 8</td><td rowspan="1" colspan="1">n = 7</td><td rowspan="1" colspan="1">n = 5</td><td rowspan="1" colspan="1">n = 9</td><td rowspan="1" colspan="1">n = 6</td><td rowspan="1" colspan="1">n = 7</td><td rowspan="1" colspan="1"/></tr></tbody></table></table-wrap><fig id="F18" position="float" orientation="portrait"><label>Figures 98–100.</label><caption><p>Distribution maps of <italic><tp:taxon-name><tp:taxon-name-part taxon-name-part-type="genus" reg="Rhyncholepta">Rhyncholepta</tp:taxon-name-part></tp:taxon-name></italic> species-group taxa. <bold>98</bold> Central America <bold>99</bold> South America <bold>100</bold> French Guiana. Color symbols: <italic><tp:taxon-name><tp:taxon-name-part taxon-name-part-type="genus" reg="Rhyncholepta">Rhyncholepta</tp:taxon-name-part><tp:taxon-name-part taxon-name-part-type="species" reg="grandicallosa">grandicallosa</tp:taxon-name-part><tp:taxon-name-part taxon-name-part-type="subspecies" reg="grandicallosa">grandicallosa</tp:taxon-name-part></tp:taxon-name></italic> Bergroth, 1911 (orange circles), <italic><tp:taxon-name><tp:taxon-name-part taxon-name-part-type="genus" reg="Rhyncholepta">Rh.</tp:taxon-name-part><tp:taxon-name-part taxon-name-part-type="species" reg="grandicallosa">grandicallosa</tp:taxon-name-part><tp:taxon-name-part taxon-name-part-type="subspecies" reg="centroamericana">centroamericana</tp:taxon-name-part></tp:taxon-name></italic> subsp. n. (red circles), <italic><tp:taxon-name><tp:taxon-name-part taxon-name-part-type="genus" reg="Rhyncholepta">Rh.</tp:taxon-name-part><tp:taxon-name-part taxon-name-part-type="species" reg="henryi">henryi</tp:taxon-name-part></tp:taxon-name></italic> sp. n. (blue circles), syntopic occurrence of <italic><tp:taxon-name><tp:taxon-name-part taxon-name-part-type="genus" reg="Rhyncholepta">Rh.</tp:taxon-name-part><tp:taxon-name-part taxon-name-part-type="species" reg="grandicallosa">g.</tp:taxon-name-part><tp:taxon-name-part taxon-name-part-type="subspecies" reg="grandicallosa">grandicallosa</tp:taxon-name-part></tp:taxon-name></italic> and <italic><tp:taxon-name><tp:taxon-name-part taxon-name-part-type="genus" reg="Rhyncholepta">Rh.</tp:taxon-name-part><tp:taxon-name-part taxon-name-part-type="species" reg="henryi">henryi</tp:taxon-name-part></tp:taxon-name></italic> (purple circles), <italic><tp:taxon-name><tp:taxon-name-part taxon-name-part-type="genus" reg="Rhyncholepta">Rh.</tp:taxon-name-part><tp:taxon-name-part taxon-name-part-type="species" reg="meinanderi">meinanderi</tp:taxon-name-part></tp:taxon-name></italic> Becker &amp; Grazia-Vieira, 1971 (green circles), <italic><tp:taxon-name><tp:taxon-name-part taxon-name-part-type="genus" reg="Rhyncholepta">Rh.</tp:taxon-name-part><tp:taxon-name-part taxon-name-part-type="species" reg="wheeleri">wheeleri</tp:taxon-name-part></tp:taxon-name></italic> sp. n. (black circle). Record of <italic><tp:taxon-name><tp:taxon-name-part taxon-name-part-type="genus" reg="Rhyncholepta">Rh.</tp:taxon-name-part><tp:taxon-name-part taxon-name-part-type="species" reg="grandicallosa">grandicallosa</tp:taxon-name-part></tp:taxon-name></italic> from Colombia with uncertain subspecies identity is marked by "?".</p></caption><graphic xmlns:xlink="http://www.w3.org/1999/xlink" xlink:href="zookeys-796-347-g018.jpg" position="float" orientation="portrait" xlink:type="simple" id="oo_243157.jpg"/></fig></tp:treatment-sec></tp:taxon-treatment>
